# Supplementary material for: Zic Family Member 2 (ZIC2): a Potential Diagnostic and Prognostic Biomarker for Pan-Cancer
Source: Front Mol Biosci. 2021 Feb 16;8:631067. doi: 10.3389/fmolb.2021.631067 (PMC7921168; doi:10.3389/fmolb.2021.631067)
Supplement: Supplementary file 1 [file table1.xlsx]

## Sheet: Sample Size
Cancer Type	Sample Size
ACC	79
BLCA	430
BRCA	1217
CESC	309
CHOL	45
COAD	512
DLBC	48
ESCA	173
54+B26	173
HNSC	546
KICH	89
KIRC	607
KIRP	321
LAML	151
LGG	529
LIHC	424
LUAD	585
LUSC	550
MESO	86
OV	379
PAAD	182
PCPG	186
PRAD	551
READ	177
SARC	265
SKCM	472
STAD	407
TGCT	156
THCA	568
THYM	121
UCEC	583
UCS	56
UVM	80
	11057

## Sheet: ZIC2 Gene Expression
Id	ZIC2	Type	CancerType
TCGA-OR-A5JP-01A	1.14276	Tumor	ACC
TCGA-OR-A5JG-01A	0.077341	Tumor	ACC
TCGA-OR-A5LG-01A	0.102352	Tumor	ACC
TCGA-OR-A5JR-01A	0.0301365	Tumor	ACC
TCGA-OR-A5KU-01A	0.218563	Tumor	ACC
TCGA-OR-A5LS-01A	0.0977112	Tumor	ACC
TCGA-OR-A5L9-01A	0	Tumor	ACC
TCGA-OR-A5JQ-01A	1.3183	Tumor	ACC
TCGA-OR-A5K4-01A	1.43421	Tumor	ACC
TCGA-OR-A5JL-01A	0.122727	Tumor	ACC
TCGA-OR-A5LC-01A	2.52067	Tumor	ACC
TCGA-OR-A5K2-01A	1.28316	Tumor	ACC
TCGA-P6-A5OG-01A	0.0660968	Tumor	ACC
TCGA-OR-A5JW-01A	0.116647	Tumor	ACC
TCGA-OR-A5KO-01A	0.177025	Tumor	ACC
TCGA-OR-A5J8-01A	0.0226932	Tumor	ACC
TCGA-PA-A5YG-01A	0.114088	Tumor	ACC
TCGA-OR-A5KV-01A	0.327318	Tumor	ACC
TCGA-OR-A5L4-01A	0.0115059	Tumor	ACC
TCGA-OR-A5KX-01A	1.8105	Tumor	ACC
TCGA-OR-A5L8-01A	0.108724	Tumor	ACC
TCGA-OR-A5JO-01A	0	Tumor	ACC
TCGA-OR-A5JA-01A	0.614548	Tumor	ACC
TCGA-OR-A5LO-01A	0.489567	Tumor	ACC
TCGA-OR-A5JM-01A	1.23558	Tumor	ACC
TCGA-OR-A5JV-01A	0.386053	Tumor	ACC
TCGA-OR-A5JB-01A	0.255983	Tumor	ACC
TCGA-OR-A5LA-01A	0	Tumor	ACC
TCGA-OR-A5JE-01A	0.822339	Tumor	ACC
TCGA-OR-A5JZ-01A	0.0823258	Tumor	ACC
TCGA-OR-A5KT-01A	0.0862873	Tumor	ACC
TCGA-OR-A5KZ-01A	1.33073	Tumor	ACC
TCGA-OR-A5LJ-01A	0.977312	Tumor	ACC
TCGA-OR-A5LB-01A	0.0564084	Tumor	ACC
TCGA-OR-A5LT-01A	0.0138605	Tumor	ACC
TCGA-OR-A5LD-01A	0.494291	Tumor	ACC
TCGA-OR-A5J2-01A	1.10376	Tumor	ACC
TCGA-PK-A5HB-01A	0.0460779	Tumor	ACC
TCGA-OR-A5JS-01A	0.705777	Tumor	ACC
TCGA-OR-A5K6-01A	0.0186927	Tumor	ACC
TCGA-OR-A5JY-01A	2.25507	Tumor	ACC
TCGA-OR-A5JT-01A	0.0241742	Tumor	ACC
TCGA-PK-A5H8-01A	0.0100797	Tumor	ACC
TCGA-OR-A5JX-01A	0	Tumor	ACC
TCGA-OR-A5LK-01A	0.0183729	Tumor	ACC
TCGA-P6-A5OF-01A	0.782074	Tumor	ACC
TCGA-OR-A5JI-01A	0	Tumor	ACC
TCGA-OR-A5K5-01A	1.48931	Tumor	ACC
TCGA-OR-A5JC-01A	0.0372789	Tumor	ACC
TCGA-OR-A5KW-01A	0.114315	Tumor	ACC
TCGA-OR-A5JJ-01A	2.16827	Tumor	ACC
TCGA-OR-A5JD-01A	0.0526956	Tumor	ACC
TCGA-OR-A5LM-01A	0.0437851	Tumor	ACC
TCGA-PK-A5HA-01A	0	Tumor	ACC
TCGA-OR-A5JF-01A	0.381942	Tumor	ACC
TCGA-OR-A5LH-01A	0.21248	Tumor	ACC
TCGA-OR-A5K1-01A	0.0540027	Tumor	ACC
TCGA-OR-A5LN-01A	0.0246167	Tumor	ACC
TCGA-OR-A5LE-01A	0.651524	Tumor	ACC
TCGA-OR-A5L3-01A	0.177524	Tumor	ACC
TCGA-OU-A5PI-01A	0.293555	Tumor	ACC
TCGA-OR-A5K8-01A	0	Tumor	ACC
TCGA-OR-A5K0-01A	2.33941	Tumor	ACC
TCGA-OR-A5KY-01A	0.60753	Tumor	ACC
TCGA-OR-A5J9-01A	0.227784	Tumor	ACC
TCGA-OR-A5J1-01A	2.29186	Tumor	ACC
TCGA-OR-A5J5-01A	0.253262	Tumor	ACC
TCGA-OR-A5L6-01A	0.0937894	Tumor	ACC
TCGA-OR-A5LP-01A	0.271692	Tumor	ACC
TCGA-OR-A5K9-01A	2.0095	Tumor	ACC
TCGA-OR-A5J7-01A	0.794821	Tumor	ACC
TCGA-PK-A5H9-01A	0	Tumor	ACC
TCGA-OR-A5LR-01A	0	Tumor	ACC
TCGA-OR-A5JK-01A	0.0314056	Tumor	ACC
TCGA-OR-A5J6-01A	0	Tumor	ACC
TCGA-OR-A5LL-01A	0.346609	Tumor	ACC
TCGA-OR-A5K3-01A	0.117236	Tumor	ACC
TCGA-OR-A5J3-01A	0.537004	Tumor	ACC
TCGA-OR-A5L5-01A	0.0467301	Tumor	ACC
TCGA-FD-A3SS-01A	2.16247	Tumor	BLCA
TCGA-FD-A43S-01A	0.188462	Tumor	BLCA
TCGA-UY-A78K-01A	1.74675	Tumor	BLCA
TCGA-DK-A2HX-01A	1.17022	Tumor	BLCA
TCGA-DK-A1A3-01A	0.144748	Tumor	BLCA
TCGA-GC-A6I3-01A	0.0349018	Tumor	BLCA
TCGA-XF-AAMJ-01A	0.0656169	Tumor	BLCA
TCGA-GC-A6I1-01A	1.27342	Tumor	BLCA
TCGA-ZF-A9RL-01A	0.453739	Tumor	BLCA
TCGA-DK-A3IL-01A	2.50339	Tumor	BLCA
TCGA-E7-A6MF-01A	0.00943571	Tumor	BLCA
TCGA-BT-A20R-01A	0.0161791	Tumor	BLCA
TCGA-H4-A2HQ-01A	0	Tumor	BLCA
TCGA-GV-A3QH-01A	0.187917	Tumor	BLCA
TCGA-4Z-AA82-01A	2.81765	Tumor	BLCA
TCGA-E7-A4XJ-01A	1.42825	Tumor	BLCA
TCGA-XF-A8HE-01A	2.80128	Tumor	BLCA
TCGA-XF-A9T0-01A	0.15661	Tumor	BLCA
TCGA-FD-A5BT-01A	0.210889	Tumor	BLCA
TCGA-FD-A3SN-01A	2.25585	Tumor	BLCA
TCGA-G2-AA3C-01A	0.0774957	Tumor	BLCA
TCGA-HQ-A2OE-01A	0.248004	Tumor	BLCA
TCGA-BL-A3JM-01A	2.0376	Tumor	BLCA
TCGA-XF-AAN3-01A	2.20355	Tumor	BLCA
TCGA-FD-A3SR-01A	0.0686145	Tumor	BLCA
TCGA-4Z-AA89-01A	0.233075	Tumor	BLCA
TCGA-G2-A2EO-01A	1.01977	Tumor	BLCA
TCGA-ZF-AA5H-01A	0.0373626	Tumor	BLCA
TCGA-BT-A20V-01A	3.68417	Tumor	BLCA
TCGA-GC-A3WC-01A	2.4916	Tumor	BLCA
TCGA-GV-A3JV-01A	1.24568	Tumor	BLCA
TCGA-YF-AA3M-01A	1.6535	Tumor	BLCA
TCGA-FD-A3B5-01A	0.301153	Tumor	BLCA
TCGA-BT-A20Q-11A	0.0262914	Normal	BLCA
TCGA-CF-A47V-01A	0.0162699	Tumor	BLCA
TCGA-GU-A42P-01A	0.0381958	Tumor	BLCA
TCGA-BT-A20T-01A	1.74191	Tumor	BLCA
TCGA-GC-A3BM-11A	0.106156	Normal	BLCA
TCGA-XF-AAN0-01A	2.32653	Tumor	BLCA
TCGA-E7-A7DV-01A	0.0692364	Tumor	BLCA
TCGA-GV-A40E-01A	1.73776	Tumor	BLCA
TCGA-FJ-A3Z9-01A	0.758624	Tumor	BLCA
TCGA-XF-A9ST-01A	0.637587	Tumor	BLCA
TCGA-FJ-A3ZF-01A	0.149782	Tumor	BLCA
TCGA-K4-A3WV-11A	0	Normal	BLCA
TCGA-YC-A89H-01A	1.14277	Tumor	BLCA
TCGA-CF-A9FM-01A	0.0398944	Tumor	BLCA
TCGA-DK-A1AD-01A	0.0136851	Tumor	BLCA
TCGA-G2-A2EK-01A	1.50145	Tumor	BLCA
TCGA-E5-A2PC-01A	0.00595653	Tumor	BLCA
TCGA-C4-A0F1-01A	0.00804214	Tumor	BLCA
TCGA-FD-A43N-01A	0.15118	Tumor	BLCA
TCGA-BL-A13J-01A	1.19041	Tumor	BLCA
TCGA-FD-A3SO-01A	1.96626	Tumor	BLCA
TCGA-XF-A8HD-01A	0.379732	Tumor	BLCA
TCGA-BT-A20X-01A	0.0132751	Tumor	BLCA
TCGA-ZF-AA52-01A	1.17669	Tumor	BLCA
TCGA-DK-AA76-01A	0.195859	Tumor	BLCA
TCGA-GV-A3JW-01A	0.0354629	Tumor	BLCA
TCGA-FD-A3N6-01A	0.81914	Tumor	BLCA
TCGA-BT-A2LA-11A	0.175235	Normal	BLCA
TCGA-CU-A5W6-01A	0.107844	Tumor	BLCA
TCGA-DK-A2I4-01A	1.86839	Tumor	BLCA
TCGA-DK-AA6M-01A	1.89511	Tumor	BLCA
TCGA-4Z-AA7Y-01A	1.03345	Tumor	BLCA
TCGA-DK-A3WY-01A	0.0848533	Tumor	BLCA
TCGA-E7-A3X6-01A	0.107245	Tumor	BLCA
TCGA-K4-A3WV-01A	0.632666	Tumor	BLCA
TCGA-DK-A3IQ-01A	0.18833	Tumor	BLCA
TCGA-ZF-AA56-01A	2.36508	Tumor	BLCA
TCGA-CU-A3QU-01A	1.55455	Tumor	BLCA
TCGA-FD-A6TI-01A	0.49648	Tumor	BLCA
TCGA-XF-A9T3-01A	0.0438495	Tumor	BLCA
TCGA-FD-A3B3-01A	0.987857	Tumor	BLCA
TCGA-BT-A20U-11A	2.3428	Normal	BLCA
TCGA-YF-AA3L-01A	0.514213	Tumor	BLCA
TCGA-K4-A54R-11A	0.0511578	Normal	BLCA
TCGA-SY-A9G0-01A	0.277182	Tumor	BLCA
TCGA-ZF-A9R2-01A	0.494334	Tumor	BLCA
TCGA-GU-AATQ-01A	1.52244	Tumor	BLCA
TCGA-FD-A5C1-01A	0.789973	Tumor	BLCA
TCGA-DK-A2I1-01A	0	Tumor	BLCA
TCGA-CF-A5U8-01A	0.00979814	Tumor	BLCA
TCGA-UY-A9PB-01A	0.429011	Tumor	BLCA
TCGA-DK-A3X1-01A	0.355331	Tumor	BLCA
TCGA-DK-A1AC-01A	0.00694328	Tumor	BLCA
TCGA-FD-A62N-01A	0.755408	Tumor	BLCA
TCGA-DK-AA75-01A	0.033086	Tumor	BLCA
TCGA-XF-A9SL-01A	0.0195624	Tumor	BLCA
TCGA-XF-A9T4-01A	0.822616	Tumor	BLCA
TCGA-XF-AAN2-01A	1.98463	Tumor	BLCA
TCGA-BT-A2LD-01A	0.028835	Tumor	BLCA
TCGA-BT-A20N-11A	0.027327	Normal	BLCA
TCGA-ZF-A9R1-01A	0.0195784	Tumor	BLCA
TCGA-ZF-A9R9-01A	1.76014	Tumor	BLCA
TCGA-DK-A6AV-01A	2.25934	Tumor	BLCA
TCGA-XF-AAMY-01A	2.03417	Tumor	BLCA
TCGA-GU-A763-01A	0	Tumor	BLCA
TCGA-FD-A3B7-01A	0.368457	Tumor	BLCA
TCGA-FD-A3NA-01A	0.284126	Tumor	BLCA
TCGA-CF-A47T-01A	0.0565251	Tumor	BLCA
TCGA-CU-A0YN-11A	0.044916	Normal	BLCA
TCGA-BT-A0S7-01A	0.220796	Tumor	BLCA
TCGA-GC-A3BM-01A	0.463981	Tumor	BLCA
TCGA-GD-A3OP-01A	0.0501016	Tumor	BLCA
TCGA-SY-A9G5-01A	2.47671	Tumor	BLCA
TCGA-KQ-A41S-01A	1.18086	Tumor	BLCA
TCGA-4Z-AA7M-01A	0.188868	Tumor	BLCA
TCGA-FD-A3SJ-01A	0.006096	Tumor	BLCA
TCGA-E7-A677-01A	3.38322	Tumor	BLCA
TCGA-UY-A8OD-01A	0.213627	Tumor	BLCA
TCGA-DK-AA6L-01A	3.03352	Tumor	BLCA
TCGA-GD-A2C5-01A	0.0832698	Tumor	BLCA
TCGA-K4-A4AC-01A	1.54996	Tumor	BLCA
TCGA-FD-A62O-01A	1.64347	Tumor	BLCA
TCGA-BT-A2LB-01A	0.11463	Tumor	BLCA
TCGA-FD-A3N5-01A	2.58403	Tumor	BLCA
TCGA-G2-A3VY-01A	0.0343712	Tumor	BLCA
TCGA-DK-A1AA-01A	0.146867	Tumor	BLCA
TCGA-XF-A9SY-01A	1.14515	Tumor	BLCA
TCGA-DK-AA6Q-01A	3.42427	Tumor	BLCA
TCGA-G2-A2EL-01A	2.50961	Tumor	BLCA
TCGA-E7-A6ME-01A	4.93282	Tumor	BLCA
TCGA-HQ-A2OF-01A	0.0351948	Tumor	BLCA
TCGA-FD-A6TF-01A	0.0967737	Tumor	BLCA
TCGA-FD-A3SP-01A	1.03668	Tumor	BLCA
TCGA-BT-A20P-01A	1.76278	Tumor	BLCA
TCGA-GV-A40G-01A	1.55045	Tumor	BLCA
TCGA-CF-A47S-01A	0.375672	Tumor	BLCA
TCGA-XF-A9T2-01A	5.60421	Tumor	BLCA
TCGA-CF-A9FH-01A	0.18462	Tumor	BLCA
TCGA-ZF-AA4X-01A	1.40459	Tumor	BLCA
TCGA-XF-AAMQ-01A	0.150488	Tumor	BLCA
TCGA-CF-A3MH-01A	0.0362589	Tumor	BLCA
TCGA-DK-AA6W-01A	1.83773	Tumor	BLCA
TCGA-KQ-A41O-01A	0.0509604	Tumor	BLCA
TCGA-FJ-A3Z7-01A	0.137913	Tumor	BLCA
TCGA-S5-AA26-01A	2.16883	Tumor	BLCA
TCGA-FD-A3B4-01A	0.931935	Tumor	BLCA
TCGA-GC-A3OO-01A	0.92115	Tumor	BLCA
TCGA-XF-A9SP-01A	0	Tumor	BLCA
TCGA-FD-A3SL-01A	0.0264026	Tumor	BLCA
TCGA-FD-A6TB-01A	2.19992	Tumor	BLCA
TCGA-FD-A6TA-01A	0.14482	Tumor	BLCA
TCGA-XF-A8HB-01A	2.75034	Tumor	BLCA
TCGA-UY-A8OB-01A	2.46488	Tumor	BLCA
TCGA-GU-A767-01A	0.282372	Tumor	BLCA
TCGA-FD-A43U-01A	0.994167	Tumor	BLCA
TCGA-DK-AA6T-01A	0.0208241	Tumor	BLCA
TCGA-5N-A9KI-01A	1.7868	Tumor	BLCA
TCGA-XF-A8HF-01A	1.37123	Tumor	BLCA
TCGA-UY-A78L-01A	1.43474	Tumor	BLCA
TCGA-FD-A5C0-01A	0.602121	Tumor	BLCA
TCGA-UY-A9PE-01A	1.90808	Tumor	BLCA
TCGA-K4-A6FZ-01A	0.906251	Tumor	BLCA
TCGA-DK-A3IK-01A	0.517676	Tumor	BLCA
TCGA-LC-A66R-01A	0.0913977	Tumor	BLCA
TCGA-GU-A762-01A	2.12552	Tumor	BLCA
TCGA-BT-A2LB-11A	0.0203019	Normal	BLCA
TCGA-4Z-AA7O-01A	0.064779	Tumor	BLCA
TCGA-DK-A6B5-01A	1.58562	Tumor	BLCA
TCGA-C4-A0F0-01A	0.0248528	Tumor	BLCA
TCGA-UY-A78N-01A	0.0879523	Tumor	BLCA
TCGA-G2-AA3F-01A	1.50826	Tumor	BLCA
TCGA-ZF-AA53-01A	0.825881	Tumor	BLCA
TCGA-LT-A8JT-01A	1.26064	Tumor	BLCA
TCGA-XF-A8HI-01A	0.237898	Tumor	BLCA
TCGA-FJ-A3ZE-01A	1.83788	Tumor	BLCA
TCGA-FD-A3SM-01A	0.0475092	Tumor	BLCA
TCGA-DK-AA6X-01A	1.97926	Tumor	BLCA
TCGA-XF-A9SJ-01A	1.37533	Tumor	BLCA
TCGA-CF-A7I0-01A	0.0400753	Tumor	BLCA
TCGA-GD-A3OQ-01A	1.67273	Tumor	BLCA
TCGA-CU-A0YO-01A	0.619153	Tumor	BLCA
TCGA-DK-AA71-01A	0.0918668	Tumor	BLCA
TCGA-CF-A9FL-01A	1.27877	Tumor	BLCA
TCGA-ZF-AA5N-01A	0.0449071	Tumor	BLCA
TCGA-UY-A9PF-01A	0.0466395	Tumor	BLCA
TCGA-UY-A78P-01A	0.126495	Tumor	BLCA
TCGA-CF-A1HR-01A	0.0564691	Tumor	BLCA
TCGA-DK-A3IN-01A	0.134167	Tumor	BLCA
TCGA-UY-A9PH-01A	0.384473	Tumor	BLCA
TCGA-GD-A76B-01A	1.34612	Tumor	BLCA
TCGA-ZF-AA58-01A	0.968077	Tumor	BLCA
TCGA-ZF-AA4V-01A	2.26425	Tumor	BLCA
TCGA-DK-AA6R-01A	0.0289402	Tumor	BLCA
TCGA-FT-A61P-01A	2.66723	Tumor	BLCA
TCGA-2F-A9KQ-01A	0.359081	Tumor	BLCA
TCGA-K4-A54R-01A	0.483908	Tumor	BLCA
TCGA-FD-A62S-01A	1.17707	Tumor	BLCA
TCGA-ZF-A9R3-01A	0.954805	Tumor	BLCA
TCGA-BT-A42F-01A	1.36034	Tumor	BLCA
TCGA-K4-A83P-01A	0.0489246	Tumor	BLCA
TCGA-K4-A5RJ-01A	0.834754	Tumor	BLCA
TCGA-XF-A9SX-01A	0.817019	Tumor	BLCA
TCGA-KQ-A41N-01A	0	Tumor	BLCA
TCGA-DK-A1AE-01A	3.27853	Tumor	BLCA
TCGA-DK-A3WX-01A	1.63554	Tumor	BLCA
TCGA-DK-A3WW-01A	1.17821	Tumor	BLCA
TCGA-XF-A9SK-01A	2.97242	Tumor	BLCA
TCGA-KQ-A41R-01A	0.911486	Tumor	BLCA
TCGA-CF-A3MG-01A	0.0896463	Tumor	BLCA
TCGA-CU-A0YR-01A	0.912703	Tumor	BLCA
TCGA-UY-A78M-01A	1.34329	Tumor	BLCA
TCGA-CF-A5UA-01A	1.94994	Tumor	BLCA
TCGA-ZF-A9RN-01A	0.0102086	Tumor	BLCA
TCGA-4Z-AA81-01A	0.0110431	Tumor	BLCA
TCGA-E7-A8O8-01A	0.566364	Tumor	BLCA
TCGA-BL-A0C8-01B	1.14488	Tumor	BLCA
TCGA-GC-A3RB-01A	0.445261	Tumor	BLCA
TCGA-BT-A20O-01A	1.64423	Tumor	BLCA
TCGA-G2-A2ES-01A	2.40713	Tumor	BLCA
TCGA-DK-AA6P-01A	0.165741	Tumor	BLCA
TCGA-FD-A43P-01A	0.111776	Tumor	BLCA
TCGA-2F-A9KT-01A	0.119411	Tumor	BLCA
TCGA-CF-A9FF-01A	0.551297	Tumor	BLCA
TCGA-UY-A9PA-01A	0.606369	Tumor	BLCA
TCGA-E7-A7DU-01A	0.0315248	Tumor	BLCA
TCGA-2F-A9KW-01A	0.0107957	Tumor	BLCA
TCGA-4Z-AA87-01A	0.905818	Tumor	BLCA
TCGA-GU-A42Q-01A	2.49051	Tumor	BLCA
TCGA-E7-A97P-01A	0.832371	Tumor	BLCA
TCGA-XF-AAMG-01A	0.13841	Tumor	BLCA
TCGA-BT-A3PH-01A	0.899902	Tumor	BLCA
TCGA-ZF-AA4R-01A	2.66938	Tumor	BLCA
TCGA-ZF-AA5P-01A	0.0101022	Tumor	BLCA
TCGA-DK-A3X2-01A	1.18813	Tumor	BLCA
TCGA-YC-A8S6-01A	0.957348	Tumor	BLCA
TCGA-K4-A4AB-01B	2.43594	Tumor	BLCA
TCGA-GC-A3RC-01A	2.41099	Tumor	BLCA
TCGA-BL-A0C8-01A	0.752349	Tumor	BLCA
TCGA-GU-AATP-01A	0.0632395	Tumor	BLCA
TCGA-CF-A1HS-01A	3.42612	Tumor	BLCA
TCGA-ZF-AA4U-01A	0.0306219	Tumor	BLCA
TCGA-GV-A3QF-01A	2.14523	Tumor	BLCA
TCGA-GC-A4ZW-01A	0.481453	Tumor	BLCA
TCGA-ZF-A9RD-01A	1.44818	Tumor	BLCA
TCGA-GU-A766-01A	1.43104	Tumor	BLCA
TCGA-G2-A2EF-01A	2.56906	Tumor	BLCA
TCGA-FD-A5BY-01A	2.10905	Tumor	BLCA
TCGA-CF-A8HX-01A	1.19661	Tumor	BLCA
TCGA-GV-A6ZA-01A	0.181032	Tumor	BLCA
TCGA-DK-A1A5-01A	0.534708	Tumor	BLCA
TCGA-4Z-AA7N-01A	0.630502	Tumor	BLCA
TCGA-GC-A3RD-01A	0.0178071	Tumor	BLCA
TCGA-G2-A3IE-01A	0.288004	Tumor	BLCA
TCGA-FD-A5BZ-01A	0.0551687	Tumor	BLCA
TCGA-BT-A3PJ-01A	1.49958	Tumor	BLCA
TCGA-CU-A72E-01A	0.06863	Tumor	BLCA
TCGA-ZF-A9RM-01A	0.00894091	Tumor	BLCA
TCGA-FD-A6TH-01A	0.138237	Tumor	BLCA
TCGA-GD-A3OS-01A	3.43648	Tumor	BLCA
TCGA-DK-A3IS-01A	0	Tumor	BLCA
TCGA-K4-A3WS-01A	1.44983	Tumor	BLCA
TCGA-GD-A2C5-11A	0.142085	Normal	BLCA
TCGA-4Z-AA7R-01A	0.0733015	Tumor	BLCA
TCGA-DK-A6B1-01A	0.0275715	Tumor	BLCA
TCGA-GV-A3QI-01A	2.48407	Tumor	BLCA
TCGA-DK-A6AW-01A	0.302057	Tumor	BLCA
TCGA-BT-A20W-01A	0.574053	Tumor	BLCA
TCGA-DK-A3IU-01A	1.38305	Tumor	BLCA
TCGA-K4-A5RI-11A	0.261586	Normal	BLCA
TCGA-GC-A3YS-01A	2.43285	Tumor	BLCA
TCGA-4Z-AA7Q-01A	0.208179	Tumor	BLCA
TCGA-LT-A5Z6-01A	0.0535087	Tumor	BLCA
TCGA-GC-A3I6-01A	1.77172	Tumor	BLCA
TCGA-E7-A5KF-01A	0.0166224	Tumor	BLCA
TCGA-DK-A3IM-01A	0.666086	Tumor	BLCA
TCGA-CF-A47X-01A	0.024802	Tumor	BLCA
TCGA-BT-A2LA-01A	2.56383	Tumor	BLCA
TCGA-GV-A3QK-01B	0.809076	Tumor	BLCA
TCGA-FD-A6TD-01A	2.48846	Tumor	BLCA
TCGA-XF-AAMX-01A	2.0319	Tumor	BLCA
TCGA-ZF-A9R5-01A	0.00962608	Tumor	BLCA
TCGA-XF-A8HC-01A	0	Tumor	BLCA
TCGA-ZF-A9RF-01A	0.183059	Tumor	BLCA
TCGA-H4-A2HO-01A	0.0283652	Tumor	BLCA
TCGA-BT-A42E-01A	2.48023	Tumor	BLCA
TCGA-FD-A5BU-01A	1.69891	Tumor	BLCA
TCGA-XF-A9T6-01A	0.0207047	Tumor	BLCA
TCGA-ZF-AA4T-01A	0.0108778	Tumor	BLCA
TCGA-FD-A3B6-01A	0.373213	Tumor	BLCA
TCGA-4Z-AA80-01A	0	Tumor	BLCA
TCGA-GC-A6I3-11A	0.914957	Normal	BLCA
TCGA-XF-A9SW-01A	0.0371375	Tumor	BLCA
TCGA-E7-A5KE-01A	1.60939	Tumor	BLCA
TCGA-DK-AA6S-01A	3.72558	Tumor	BLCA
TCGA-FD-A5BR-01A	0.477289	Tumor	BLCA
TCGA-FD-A6TC-01A	0.0167666	Tumor	BLCA
TCGA-XF-AAN1-01A	2.77946	Tumor	BLCA
TCGA-DK-A3IV-01A	0.600409	Tumor	BLCA
TCGA-PQ-A6FN-01A	0.217818	Tumor	BLCA
TCGA-K4-A5RI-01A	1.58849	Tumor	BLCA
TCGA-ZF-A9R7-01A	1.91158	Tumor	BLCA
TCGA-XF-A9SM-01A	0.58319	Tumor	BLCA
TCGA-BL-A13J-11A	0.0117968	Normal	BLCA
TCGA-FD-A6TE-01A	1.32602	Tumor	BLCA
TCGA-XF-AAME-01A	0.402573	Tumor	BLCA
TCGA-BT-A42C-01A	1.37867	Tumor	BLCA
TCGA-CF-A47Y-01A	0	Tumor	BLCA
TCGA-E7-A519-01A	0.0675552	Tumor	BLCA
TCGA-FD-A43Y-01A	2.10896	Tumor	BLCA
TCGA-BL-A5ZZ-01A	1.16161	Tumor	BLCA
TCGA-CF-A3MF-01A	0.0187202	Tumor	BLCA
TCGA-FD-A3B8-01A	0.0433173	Tumor	BLCA
TCGA-BL-A13I-01B	0.671965	Tumor	BLCA
TCGA-DK-A1A7-01A	0.00700715	Tumor	BLCA
TCGA-DK-A1A6-01A	1.11757	Tumor	BLCA
TCGA-DK-A6B2-01A	0.787217	Tumor	BLCA
TCGA-DK-AA74-01A	1.16116	Tumor	BLCA
TCGA-ZF-AA4N-01A	1.66708	Tumor	BLCA
TCGA-BT-A0YX-01A	2.16047	Tumor	BLCA
TCGA-R3-A69X-01A	0.903442	Tumor	BLCA
TCGA-XF-AAMW-01A	0.93089	Tumor	BLCA
TCGA-C4-A0EZ-01A	4.96488	Tumor	BLCA
TCGA-E7-A678-01A	0.0122415	Tumor	BLCA
TCGA-G2-A3IB-01A	1.37423	Tumor	BLCA
TCGA-BL-A13J-01B	1.50503	Tumor	BLCA
TCGA-DK-A3IT-01A	0.033026	Tumor	BLCA
TCGA-MV-A51V-01A	0	Tumor	BLCA
TCGA-UY-A78O-01A	1.30984	Tumor	BLCA
TCGA-FD-A6TK-01A	1.27819	Tumor	BLCA
TCGA-4Z-AA83-01A	1.20698	Tumor	BLCA
TCGA-DK-A2I6-01A	1.64876	Tumor	BLCA
TCGA-XF-AAN4-01A	0.468264	Tumor	BLCA
TCGA-GD-A3OP-11A	0.0192319	Normal	BLCA
TCGA-BT-A20R-11A	0.0111703	Normal	BLCA
TCGA-CF-A27C-01A	0.0217215	Tumor	BLCA
TCGA-5N-A9KM-01A	0.601373	Tumor	BLCA
TCGA-BT-A20U-01A	2.37813	Tumor	BLCA
TCGA-YC-A9TC-01A	0.0170602	Tumor	BLCA
TCGA-E7-A6MD-01A	0.26771	Tumor	BLCA
TCGA-K4-A5RH-01A	0.256248	Tumor	BLCA
TCGA-XF-AAMH-01A	1.34786	Tumor	BLCA
TCGA-DK-A1AB-01A	0.117158	Tumor	BLCA
TCGA-E5-A4TZ-01A	4.06984	Tumor	BLCA
TCGA-FD-A43X-01A	0.0295014	Tumor	BLCA
TCGA-XF-A9SU-01A	0.949876	Tumor	BLCA
TCGA-BT-A20N-01A	1.17754	Tumor	BLCA
TCGA-BT-A20J-01A	0.0660153	Tumor	BLCA
TCGA-E7-A4IJ-01A	0.0554604	Tumor	BLCA
TCGA-CF-A47W-01A	0	Tumor	BLCA
TCGA-XF-A9SV-01A	1.65256	Tumor	BLCA
TCGA-K4-AAQO-01A	0.0105043	Tumor	BLCA
TCGA-CU-A3YL-01A	1.79267	Tumor	BLCA
TCGA-DK-A2I2-01A	1.0953	Tumor	BLCA
TCGA-4Z-AA84-01A	0.589218	Tumor	BLCA
TCGA-DK-A1AF-01A	0.0124829	Tumor	BLCA
TCGA-E5-A4U1-01A	1.06304	Tumor	BLCA
TCGA-BT-A20Q-01A	1.47017	Tumor	BLCA
TCGA-ZF-A9R4-01A	1.67079	Tumor	BLCA
TCGA-KQ-A41Q-01A	0.00989766	Tumor	BLCA
TCGA-E7-A8O7-01A	0.319729	Tumor	BLCA
TCGA-ZF-AA4W-01A	0.0438293	Tumor	BLCA
TCGA-XF-AAN7-01A	5.41417	Tumor	BLCA
TCGA-XF-A8HH-01A	0.0411701	Tumor	BLCA
TCGA-FD-A5BX-01A	0.97068	Tumor	BLCA
TCGA-ZF-A9RE-01A	0.238728	Tumor	BLCA
TCGA-FT-A3EE-01A	1.01135	Tumor	BLCA
TCGA-XF-A9T5-01A	0.92913	Tumor	BLCA
TCGA-XF-AAML-01A	0.129403	Tumor	BLCA
TCGA-BT-A3PK-01A	1.90551	Tumor	BLCA
TCGA-CF-A3MI-01A	0.0250261	Tumor	BLCA
TCGA-E7-A541-01A	2.13085	Tumor	BLCA
TCGA-ZF-AA54-01A	0.141102	Tumor	BLCA
TCGA-CU-A0YR-11A	0.010513	Normal	BLCA
TCGA-XF-AAMZ-01A	1.66542	Tumor	BLCA
TCGA-CF-A8HY-01A	0.880299	Tumor	BLCA
TCGA-GV-A3QG-01A	0.0502695	Tumor	BLCA
TCGA-DK-A6B6-01A	0.0687832	Tumor	BLCA
TCGA-DK-A6B0-01A	0.00810849	Tumor	BLCA
TCGA-E7-A97Q-01A	0.0285105	Tumor	BLCA
TCGA-2F-A9KP-01A	1.88392	Tumor	BLCA
TCGA-FD-A62P-01A	1.84333	Tumor	BLCA
TCGA-XF-A8HG-01A	0.0402423	Tumor	BLCA
TCGA-4Z-AA86-01A	1.78997	Tumor	BLCA
TCGA-GD-A6C6-01A	0.0104855	Tumor	BLCA
TCGA-G2-A2EJ-01A	0.215945	Tumor	BLCA
TCGA-UY-A9PD-01A	0.0715367	Tumor	BLCA
TCGA-S5-A6DX-01A	0.310206	Tumor	BLCA
TCGA-FD-A3SQ-01A	0.423504	Tumor	BLCA
TCGA-DK-AA77-01A	0.00988789	Tumor	BLCA
TCGA-BL-A13I-01A	0.964757	Tumor	BLCA
TCGA-K4-A6MB-01A	0.566525	Tumor	BLCA
TCGA-ZF-AA51-01A	0.99791	Tumor	BLCA
TCGA-E7-A7PW-01A	0.207881	Tumor	BLCA
TCGA-E7-A85H-01A	0.00786588	Tumor	BLCA
TCGA-GC-A3WC-11A	0.0300607	Normal	BLCA
TCGA-XF-AAMR-01A	0.456261	Tumor	BLCA
TCGA-FD-A6TG-01A	1.82973	Tumor	BLCA
TCGA-2F-A9KO-01A	0	Tumor	BLCA
TCGA-HQ-A5ND-01A	2.20259	Tumor	BLCA
TCGA-G2-AA3B-01A	3.34035	Tumor	BLCA
TCGA-PQ-A6FI-01A	0.0392714	Tumor	BLCA
TCGA-C4-A0F7-01A	0.879358	Tumor	BLCA
TCGA-FD-A5BS-01A	0.172165	Tumor	BLCA
TCGA-GV-A3JX-01A	2.78746	Tumor	BLCA
TCGA-XF-AAMT-01A	0.727783	Tumor	BLCA
TCGA-XF-A9T8-01A	2.14437	Tumor	BLCA
TCGA-BT-A20W-11A	0.0749843	Normal	BLCA
TCGA-4Z-AA7S-01A	0.800938	Tumor	BLCA
TCGA-XF-A9SH-01A	0.827978	Tumor	BLCA
TCGA-DK-A1AG-01A	0.183324	Tumor	BLCA
TCGA-GD-A3OQ-11A	0.00654007	Normal	BLCA
TCGA-2F-A9KR-01A	0.463969	Tumor	BLCA
TCGA-DK-AA6U-01A	0.0391226	Tumor	BLCA
TCGA-C4-A0F6-01A	0.0289962	Tumor	BLCA
TCGA-K4-A3WU-01B	0.606817	Tumor	BLCA
TCGA-CU-A0YN-01A	1.82034	Tumor	BLCA
TCGA-FJ-A871-01A	5.06718	Tumor	BLCA
TCGA-G2-A2EC-01A	0.691361	Tumor	BLCA
TCGA-FD-A5BV-01A	1.21955	Tumor	BLCA
TCGA-E7-A7XN-01A	1.45289	Tumor	BLCA
TCGA-GU-A764-01A	2.17573	Tumor	BLCA
TCGA-XF-AAN8-01A	0.0430924	Tumor	BLCA
TCGA-XF-A9SZ-01A	0.42101	Tumor	BLCA
TCGA-GU-AATO-01A	1.46453	Tumor	BLCA
TCGA-ZF-A9RC-01A	0.98233	Tumor	BLCA
TCGA-ZF-A9R0-01A	0.0233634	Tumor	BLCA
TCGA-KQ-A41P-01A	2.15477	Tumor	BLCA
TCGA-4Z-AA7W-01A	1.39633	Tumor	BLCA
TCGA-HQ-A5NE-01A	1.55609	Tumor	BLCA
TCGA-CU-A3KJ-01A	0.010471	Tumor	BLCA
TCGA-UY-A8OC-01A	1.26987	Tumor	BLCA
TCGA-E7-A3Y1-01A	0	Tumor	BLCA
TCGA-XF-AAN5-01A	2.56054	Tumor	BLCA
TCGA-G2-AA3D-01A	1.54658	Tumor	BLCA
TCGA-GU-A42R-01A	1.56597	Tumor	BLCA
TCGA-XF-A9SI-01A	0.375685	Tumor	BLCA
TCGA-GV-A3JZ-01A	0.812515	Tumor	BLCA
TCGA-E9-A1NI-01A	0	Tumor	BRCA
TCGA-A1-A0SP-01A	1.39212	Tumor	BRCA
TCGA-BH-A1EU-11A	0.211766	Normal	BRCA
TCGA-A8-A06X-01A	1.29777	Tumor	BRCA
TCGA-E2-A14T-01A	1.70411	Tumor	BRCA
TCGA-AC-A8OS-01A	1.96208	Tumor	BRCA
TCGA-A8-A09K-01A	0.00893616	Tumor	BRCA
TCGA-OL-A5RY-01A	0.529017	Tumor	BRCA
TCGA-BH-A0DG-01A	0.0802516	Tumor	BRCA
TCGA-B6-A0I9-01A	1.6531	Tumor	BRCA
TCGA-A2-A0CP-01A	0	Tumor	BRCA
TCGA-A8-A07S-01A	0.0282051	Tumor	BRCA
TCGA-AO-A12H-01A	0	Tumor	BRCA
TCGA-BH-A203-11A	0.0210871	Normal	BRCA
TCGA-AR-A1AU-01A	0.142086	Tumor	BRCA
TCGA-D8-A1X9-01A	0.025811	Tumor	BRCA
TCGA-E9-A1RH-11A	0.147684	Normal	BRCA
TCGA-A8-A07R-01A	0.0289947	Tumor	BRCA
TCGA-AO-A12C-01A	0	Tumor	BRCA
TCGA-V7-A7HQ-01A	0.0210357	Tumor	BRCA
TCGA-A2-A1FZ-01A	0.862414	Tumor	BRCA
TCGA-AR-A251-01A	0.0917794	Tumor	BRCA
TCGA-BH-A18J-11A	0.0192066	Normal	BRCA
TCGA-EW-A1PF-01A	0.013922	Tumor	BRCA
TCGA-BH-A18T-01A	0	Tumor	BRCA
TCGA-AR-A24S-01A	0.00587313	Tumor	BRCA
TCGA-AN-A041-01A	0.685934	Tumor	BRCA
TCGA-BH-A0E0-11A	0.0502234	Normal	BRCA
TCGA-E2-A1LL-01A	2.22246	Tumor	BRCA
TCGA-E2-A1IJ-01A	0.0718367	Tumor	BRCA
TCGA-AR-A24O-01A	0.0271765	Tumor	BRCA
TCGA-XX-A899-01A	0.473353	Tumor	BRCA
TCGA-D8-A1XK-01A	0.0347882	Tumor	BRCA
TCGA-AC-A5XS-01A	1.36326	Tumor	BRCA
TCGA-BH-A18L-01A	0.838293	Tumor	BRCA
TCGA-OL-A66J-01A	1.11952	Tumor	BRCA
TCGA-PE-A5DD-01A	1.73965	Tumor	BRCA
TCGA-AN-A04D-01A	0.00588021	Tumor	BRCA
TCGA-4H-AAAK-01A	0	Tumor	BRCA
TCGA-E9-A5FL-01A	2.30183	Tumor	BRCA
TCGA-E9-A24A-01A	0	Tumor	BRCA
TCGA-BH-A1FM-01A	1.12895	Tumor	BRCA
TCGA-A8-A07C-01A	0	Tumor	BRCA
TCGA-AR-A24Q-01A	0.0400487	Tumor	BRCA
TCGA-AR-A2LE-01A	0.02554	Tumor	BRCA
TCGA-AR-A0U4-01A	0	Tumor	BRCA
TCGA-GM-A2DN-01A	1.02387	Tumor	BRCA
TCGA-A7-A13D-01A	0.0438788	Tumor	BRCA
TCGA-D8-A1JG-01B	1.58545	Tumor	BRCA
TCGA-E2-A570-01A	0	Tumor	BRCA
TCGA-A2-A04Q-01A	2.9715	Tumor	BRCA
TCGA-A7-A6VV-01A	1.92116	Tumor	BRCA
TCGA-E2-A1IG-01A	0.751461	Tumor	BRCA
TCGA-E9-A1N6-01A	1.96418	Tumor	BRCA
TCGA-E9-A1NC-01A	0.0251913	Tumor	BRCA
TCGA-A7-A3IZ-01A	0.0143618	Tumor	BRCA
TCGA-BH-A18U-11A	0.39123	Normal	BRCA
TCGA-AN-A0AK-01A	2.37464	Tumor	BRCA
TCGA-D8-A1JM-01A	1.44271	Tumor	BRCA
TCGA-OL-A5S0-01A	0	Tumor	BRCA
TCGA-A8-A06Z-01A	0	Tumor	BRCA
TCGA-AQ-A54O-01A	0	Tumor	BRCA
TCGA-E2-A15S-01A	2.20917	Tumor	BRCA
TCGA-BH-A1ET-11B	0.448073	Normal	BRCA
TCGA-BH-A18R-11A	0.209188	Normal	BRCA
TCGA-EW-A423-01A	2.33288	Tumor	BRCA
TCGA-C8-A273-01A	0	Tumor	BRCA
TCGA-OL-A5RV-01A	0.142938	Tumor	BRCA
TCGA-AC-A2FM-01A	0.990748	Tumor	BRCA
TCGA-AO-A0JM-01A	0.936451	Tumor	BRCA
TCGA-BH-A0DP-01A	1.38318	Tumor	BRCA
TCGA-A2-A25E-01A	0.147691	Tumor	BRCA
TCGA-B6-A2IU-01A	0.0773257	Tumor	BRCA
TCGA-BH-A18P-01A	0.465778	Tumor	BRCA
TCGA-E9-A22B-01A	0.949109	Tumor	BRCA
TCGA-A2-A0SW-01A	0.0356756	Tumor	BRCA
TCGA-E2-A107-01A	0.021762	Tumor	BRCA
TCGA-E2-A1B6-01A	0.589683	Tumor	BRCA
TCGA-D8-A1XW-01A	1.37201	Tumor	BRCA
TCGA-A7-A0DC-01A	0.00838316	Tumor	BRCA
TCGA-EW-A6SD-01A	0.265562	Tumor	BRCA
TCGA-AO-A0J3-01A	0	Tumor	BRCA
TCGA-A7-A0DC-11A	0.01751	Normal	BRCA
TCGA-AN-A03X-01A	0.845241	Tumor	BRCA
TCGA-BH-A1FM-11B	0.163683	Normal	BRCA
TCGA-A8-A099-01A	0.493321	Tumor	BRCA
TCGA-E2-A14Z-01A	0.442813	Tumor	BRCA
TCGA-AR-A5QP-01A	0.722194	Tumor	BRCA
TCGA-AC-A62X-01A	4.18381	Tumor	BRCA
TCGA-BH-A42V-01A	0.192351	Tumor	BRCA
TCGA-B6-A0RS-01A	0.271733	Tumor	BRCA
TCGA-D8-A1JL-01A	0.0505484	Tumor	BRCA
TCGA-BH-A0DZ-01A	1.24259	Tumor	BRCA
TCGA-A8-A06Y-01A	2.16201	Tumor	BRCA
TCGA-B6-A1KC-01B	0.0115893	Tumor	BRCA
TCGA-C8-A135-01A	0.167388	Tumor	BRCA
TCGA-5L-AAT1-01A	0.79889	Tumor	BRCA
TCGA-AR-A24R-01A	0.011813	Tumor	BRCA
TCGA-S3-AA0Z-01A	0.0775555	Tumor	BRCA
TCGA-D8-A1J8-01A	0.68241	Tumor	BRCA
TCGA-A2-A0ER-01A	0.0611105	Tumor	BRCA
TCGA-E9-A1ND-01A	0.120396	Tumor	BRCA
TCGA-GI-A2C8-11A	0.0257837	Normal	BRCA
TCGA-A2-A1G1-01A	1.70357	Tumor	BRCA
TCGA-A2-A0SU-01A	0	Tumor	BRCA
TCGA-E2-A1LB-01A	0.465128	Tumor	BRCA
TCGA-E9-A1RD-01A	0	Tumor	BRCA
TCGA-OL-A6VQ-01A	0.0848501	Tumor	BRCA
TCGA-AQ-A04J-01A	0.0302606	Tumor	BRCA
TCGA-AQ-A1H3-01A	0.327235	Tumor	BRCA
TCGA-A2-A259-01A	0	Tumor	BRCA
TCGA-WT-AB44-01A	0.0143749	Tumor	BRCA
TCGA-B6-A0IN-01A	0	Tumor	BRCA
TCGA-E9-A1R3-01A	0.110315	Tumor	BRCA
TCGA-A8-A086-01A	0.0412063	Tumor	BRCA
TCGA-AC-A3BB-01A	0.214686	Tumor	BRCA
TCGA-AC-A2QI-01A	1.09657	Tumor	BRCA
TCGA-BH-A1F5-01A	0.0415448	Tumor	BRCA
TCGA-AC-A3HN-01A	0.0167197	Tumor	BRCA
TCGA-BH-A1FG-01A	0.0650813	Tumor	BRCA
TCGA-BH-A0DV-01A	0	Tumor	BRCA
TCGA-UL-AAZ6-01A	2.10321	Tumor	BRCA
TCGA-AR-A255-01A	1.02734	Tumor	BRCA
TCGA-LD-A7W6-01A	0.00862561	Tumor	BRCA
TCGA-AR-A24Z-01A	0.959454	Tumor	BRCA
TCGA-A1-A0SO-01A	0	Tumor	BRCA
TCGA-A2-A3XS-01A	0.534893	Tumor	BRCA
TCGA-D8-A1X6-01A	0.0670457	Tumor	BRCA
TCGA-BH-A0HF-01A	0.40873	Tumor	BRCA
TCGA-A7-A3J0-01A	0.0263554	Tumor	BRCA
TCGA-AC-A23C-01A	0.135979	Tumor	BRCA
TCGA-LL-A442-01A	0.00549812	Tumor	BRCA
TCGA-S3-A6ZH-01A	0.346381	Tumor	BRCA
TCGA-AC-A8OR-01A	0	Tumor	BRCA
TCGA-AR-A1AX-01A	0.0971562	Tumor	BRCA
TCGA-D8-A1XO-01A	0.117098	Tumor	BRCA
TCGA-E9-A1R2-01A	0	Tumor	BRCA
TCGA-D8-A27M-01A	0.0242838	Tumor	BRCA
TCGA-AN-A0FY-01A	0.0492747	Tumor	BRCA
TCGA-BH-A0DX-01A	2.29951	Tumor	BRCA
TCGA-EW-A1IY-01A	0.0225644	Tumor	BRCA
TCGA-A2-A04N-01A	0.0612154	Tumor	BRCA
TCGA-A2-A0YF-01A	0.0513861	Tumor	BRCA
TCGA-PE-A5DE-01A	0.067163	Tumor	BRCA
TCGA-BH-A1FN-11A	0.475917	Normal	BRCA
TCGA-EW-A1J5-01A	0.0427314	Tumor	BRCA
TCGA-AO-A0JE-01A	0.401566	Tumor	BRCA
TCGA-BH-A1FN-01A	0.855735	Tumor	BRCA
TCGA-BH-A18V-01A	0.00685519	Tumor	BRCA
TCGA-AC-A23H-11A	0.242345	Normal	BRCA
TCGA-BH-A0BF-01A	0.884924	Tumor	BRCA
TCGA-B6-A409-01A	0.0124165	Tumor	BRCA
TCGA-A2-A0CL-01A	0.885665	Tumor	BRCA
TCGA-A2-A0CO-01A	0.266593	Tumor	BRCA
TCGA-E2-A158-11A	0.653194	Normal	BRCA
TCGA-AC-A3QP-01A	0	Tumor	BRCA
TCGA-AC-A2QJ-01A	0.339117	Tumor	BRCA
TCGA-B6-A0RM-01A	0.00735205	Tumor	BRCA
TCGA-D8-A1JS-01A	0.0333892	Tumor	BRCA
TCGA-E9-A1RB-11A	0.221239	Normal	BRCA
TCGA-A7-A26J-01A	0.134953	Tumor	BRCA
TCGA-A7-A13H-01A	0	Tumor	BRCA
TCGA-AO-A126-01A	0	Tumor	BRCA
TCGA-BH-A6R8-01A	0.0504411	Tumor	BRCA
TCGA-A7-A0DB-01C	0.709578	Tumor	BRCA
TCGA-AC-A3TM-01A	0.0168927	Tumor	BRCA
TCGA-AR-A0TQ-01A	1.84578	Tumor	BRCA
TCGA-GM-A2DH-01A	0.638195	Tumor	BRCA
TCGA-B6-A0RI-01A	0.0386509	Tumor	BRCA
TCGA-A2-A1G0-01A	0.00666391	Tumor	BRCA
TCGA-A2-A1FX-01A	0.0692203	Tumor	BRCA
TCGA-A7-A26G-01A	0.100458	Tumor	BRCA
TCGA-E2-A1LI-01A	0.0173985	Tumor	BRCA
TCGA-A8-A08P-01A	0	Tumor	BRCA
TCGA-E2-A1IN-01A	0.0204895	Tumor	BRCA
TCGA-BH-A0HA-01A	0.206179	Tumor	BRCA
TCGA-AO-A1KR-01A	0.0541441	Tumor	BRCA
TCGA-3C-AALK-01A	0.557657	Tumor	BRCA
TCGA-BH-A0BV-01A	0.168609	Tumor	BRCA
TCGA-E2-A1IH-01A	0.151339	Tumor	BRCA
TCGA-XX-A89A-01A	0.61813	Tumor	BRCA
TCGA-E9-A1RH-01A	0.801792	Tumor	BRCA
TCGA-A8-A085-01A	0.149532	Tumor	BRCA
TCGA-E9-A1N3-01A	0.0220264	Tumor	BRCA
TCGA-BH-A1EW-11B	0.290187	Normal	BRCA
TCGA-D8-A13Y-01A	3.5161	Tumor	BRCA
TCGA-AO-A0JB-01A	0.0285478	Tumor	BRCA
TCGA-AC-A6IV-01A	0.0144433	Tumor	BRCA
TCGA-A8-A09M-01A	0.246153	Tumor	BRCA
TCGA-BH-A0GY-01A	2.4572	Tumor	BRCA
TCGA-AR-A2LL-01A	0.0516608	Tumor	BRCA
TCGA-BH-A208-01A	0.00668035	Tumor	BRCA
TCGA-E2-A15I-11A	0.0934831	Normal	BRCA
TCGA-EW-A1PE-01A	0.0754204	Tumor	BRCA
TCGA-AO-A125-01A	0.18402	Tumor	BRCA
TCGA-E2-A1B1-01A	0.00408195	Tumor	BRCA
TCGA-BH-A0C0-01A	1.51585	Tumor	BRCA
TCGA-A7-A26I-01B	0	Tumor	BRCA
TCGA-AO-A0JJ-01A	0.0672867	Tumor	BRCA
TCGA-AR-A2LH-01A	0.0993219	Tumor	BRCA
TCGA-A2-A3XW-01A	0.0825935	Tumor	BRCA
TCGA-AR-A0TS-01A	0.478466	Tumor	BRCA
TCGA-BH-A0AV-01A	0.346525	Tumor	BRCA
TCGA-A8-A07B-01A	0.561494	Tumor	BRCA
TCGA-LL-A73Z-01A	1.47371	Tumor	BRCA
TCGA-BH-A0BA-11A	0.309303	Normal	BRCA
TCGA-BH-A0B3-11B	0.261522	Normal	BRCA
TCGA-B6-A402-01A	0	Tumor	BRCA
TCGA-AR-A0TT-01A	2.50941	Tumor	BRCA
TCGA-EW-A6SB-01A	3.59249	Tumor	BRCA
TCGA-AC-A2FB-01A	0.451467	Tumor	BRCA
TCGA-AC-A62V-01A	0.178822	Tumor	BRCA
TCGA-D8-A1XQ-01A	0.0124079	Tumor	BRCA
TCGA-BH-A0DD-01A	0.72099	Tumor	BRCA
TCGA-Z7-A8R6-01A	0.00771965	Tumor	BRCA
TCGA-OL-A5DA-01A	0.0536743	Tumor	BRCA
TCGA-WT-AB41-01A	1.77672	Tumor	BRCA
TCGA-E2-A1LA-01A	0.576004	Tumor	BRCA
TCGA-AR-A24N-01A	0.38408	Tumor	BRCA
TCGA-E9-A3QA-01A	0.00640748	Tumor	BRCA
TCGA-BH-A0DO-11A	0.169782	Normal	BRCA
TCGA-E2-A15J-01A	0.805526	Tumor	BRCA
TCGA-LL-A73Y-01A	0.0141679	Tumor	BRCA
TCGA-A2-A4RY-01A	0.0750416	Tumor	BRCA
TCGA-D8-A1XU-01A	0.699106	Tumor	BRCA
TCGA-E2-A1LS-11A	0.15844	Normal	BRCA
TCGA-AN-A0FJ-01A	0.676286	Tumor	BRCA
TCGA-BH-A0DK-01A	1.27632	Tumor	BRCA
TCGA-B6-A0IJ-01A	0.00559388	Tumor	BRCA
TCGA-LL-A7SZ-01A	1.04453	Tumor	BRCA
TCGA-C8-A26Y-01A	3.83031	Tumor	BRCA
TCGA-GI-A2C9-11A	0.193666	Normal	BRCA
TCGA-BH-A0BQ-11A	0	Normal	BRCA
TCGA-A8-A06R-01A	0.536638	Tumor	BRCA
TCGA-AO-A128-01A	0	Tumor	BRCA
TCGA-E2-A1BC-01A	0.559785	Tumor	BRCA
TCGA-A7-A0CE-11A	0.06891	Normal	BRCA
TCGA-B6-A0I6-01A	0.324591	Tumor	BRCA
TCGA-BH-A1ET-01A	0.0137061	Tumor	BRCA
TCGA-A2-A04V-01A	0.00715442	Tumor	BRCA
TCGA-A7-A2KD-01A	0.00574726	Tumor	BRCA
TCGA-A7-A0CE-01A	0.148704	Tumor	BRCA
TCGA-D8-A1JE-01A	0	Tumor	BRCA
TCGA-B6-A0WX-01A	1.03542	Tumor	BRCA
TCGA-A7-A4SB-01A	0.0345114	Tumor	BRCA
TCGA-EW-A1J1-01A	0	Tumor	BRCA
TCGA-A2-A0YM-01A	1.01374	Tumor	BRCA
TCGA-A8-A0A4-01A	1.32912	Tumor	BRCA
TCGA-A2-A0EM-01A	0.00728624	Tumor	BRCA
TCGA-AR-A24X-01A	0.246645	Tumor	BRCA
TCGA-C8-A132-01A	0.194937	Tumor	BRCA
TCGA-AN-A049-01A	0.598411	Tumor	BRCA
TCGA-A2-A0SY-01A	1.0396	Tumor	BRCA
TCGA-B6-A0RU-01A	0.0740309	Tumor	BRCA
TCGA-AR-A0TX-01A	0.0137762	Tumor	BRCA
TCGA-BH-A0HQ-01A	0.104405	Tumor	BRCA
TCGA-E2-A15C-01A	0.887135	Tumor	BRCA
TCGA-AQ-A54N-01A	0	Tumor	BRCA
TCGA-A8-A07I-01A	2.08395	Tumor	BRCA
TCGA-B6-A1KI-01A	0.0446658	Tumor	BRCA
TCGA-B6-A0RH-01A	0.0646751	Tumor	BRCA
TCGA-BH-A5IZ-01A	1.16304	Tumor	BRCA
TCGA-AN-A0XU-01A	0.0355168	Tumor	BRCA
TCGA-LD-A74U-01A	0.818556	Tumor	BRCA
TCGA-B6-A401-01A	1.78001	Tumor	BRCA
TCGA-PL-A8LV-01A	1.95841	Tumor	BRCA
TCGA-BH-A0C3-11A	0.142048	Normal	BRCA
TCGA-BH-A0BR-01A	0.779756	Tumor	BRCA
TCGA-A8-A07G-01A	0.01849	Tumor	BRCA
TCGA-A2-A0EN-01A	1.44028	Tumor	BRCA
TCGA-OK-A5Q2-01A	0.842382	Tumor	BRCA
TCGA-A8-A084-01A	1.94484	Tumor	BRCA
TCGA-BH-A0DS-01A	1.46564	Tumor	BRCA
TCGA-A8-A09I-01A	2.05756	Tumor	BRCA
TCGA-GM-A3XL-01A	0.0136285	Tumor	BRCA
TCGA-W8-A86G-01A	0.426012	Tumor	BRCA
TCGA-AO-A12F-01A	0	Tumor	BRCA
TCGA-BH-A0HK-01A	0.874905	Tumor	BRCA
TCGA-A8-A06Q-01A	1.6039	Tumor	BRCA
TCGA-BH-A42U-01A	0.695728	Tumor	BRCA
TCGA-BH-A0BW-11A	0.175266	Normal	BRCA
TCGA-AQ-A04L-01B	0.328331	Tumor	BRCA
TCGA-AR-A1AO-01A	0.0311198	Tumor	BRCA
TCGA-Z7-A8R5-01A	0.154186	Tumor	BRCA
TCGA-B6-A0I1-01A	0.00620701	Tumor	BRCA
TCGA-E9-A1N6-11A	0.201045	Normal	BRCA
TCGA-EW-A1PA-01A	0	Tumor	BRCA
TCGA-BH-A0W4-01A	0	Tumor	BRCA
TCGA-A2-A3XZ-01A	0.00707594	Tumor	BRCA
TCGA-A7-A26H-01A	0.811028	Tumor	BRCA
TCGA-E2-A1B0-01A	0.831811	Tumor	BRCA
TCGA-BH-A1EU-01A	0.800691	Tumor	BRCA
TCGA-AC-A23H-01A	1.77544	Tumor	BRCA
TCGA-EW-A1P4-01A	0.111779	Tumor	BRCA
TCGA-E2-A10E-01A	0.0992916	Tumor	BRCA
TCGA-EW-A1P0-01A	0	Tumor	BRCA
TCGA-EW-A6S9-01A	0.0149641	Tumor	BRCA
TCGA-A2-A25B-01A	0.00690705	Tumor	BRCA
TCGA-LL-A6FR-01A	0	Tumor	BRCA
TCGA-AR-A5QM-01A	1.88283	Tumor	BRCA
TCGA-BH-A18Q-11A	0.387354	Normal	BRCA
TCGA-EW-A1P5-01A	0	Tumor	BRCA
TCGA-E2-A14O-01A	1.40386	Tumor	BRCA
TCGA-AN-A0AR-01A	0	Tumor	BRCA
TCGA-E9-A22D-01A	0.997559	Tumor	BRCA
TCGA-A2-A0CS-01A	0	Tumor	BRCA
TCGA-E2-A1IF-01A	0	Tumor	BRCA
TCGA-BH-A0DZ-11A	0.17742	Normal	BRCA
TCGA-E2-A1IE-01A	1.29067	Tumor	BRCA
TCGA-BH-A0BW-01A	0	Tumor	BRCA
TCGA-E2-A1AZ-01A	0.0627448	Tumor	BRCA
TCGA-D8-A27N-01A	0.0609161	Tumor	BRCA
TCGA-A2-A0CT-01A	0.177911	Tumor	BRCA
TCGA-A8-A09R-01A	0.517567	Tumor	BRCA
TCGA-B6-A0RE-01A	0.0236229	Tumor	BRCA
TCGA-E9-A249-01A	0.0757396	Tumor	BRCA
TCGA-E2-A1B5-01A	0.683906	Tumor	BRCA
TCGA-A2-A25A-01A	0.321717	Tumor	BRCA
TCGA-AO-A03O-01A	0.117983	Tumor	BRCA
TCGA-E9-A22A-01A	1.17635	Tumor	BRCA
TCGA-BH-A1EV-11A	0.14078	Normal	BRCA
TCGA-BH-A0GZ-01A	0.995664	Tumor	BRCA
TCGA-BH-A1FD-01A	1.21624	Tumor	BRCA
TCGA-A1-A0SH-01A	0.0483322	Tumor	BRCA
TCGA-E2-A10A-01A	0	Tumor	BRCA
TCGA-B6-A0IO-01A	1.08725	Tumor	BRCA
TCGA-BH-A1FR-01A	0.0208712	Tumor	BRCA
TCGA-D8-A143-01A	0.0484643	Tumor	BRCA
TCGA-AO-A03R-01A	0	Tumor	BRCA
TCGA-BH-A0DQ-11A	0.114203	Normal	BRCA
TCGA-BH-A0BV-11A	0.0970216	Normal	BRCA
TCGA-BH-A0E0-01A	0.16703	Tumor	BRCA
TCGA-A8-A0AD-01A	0.00916468	Tumor	BRCA
TCGA-GM-A2DI-01A	0	Tumor	BRCA
TCGA-E9-A6HE-01A	0.226359	Tumor	BRCA
TCGA-BH-A0B3-01A	0.051991	Tumor	BRCA
TCGA-AR-A0TU-01A	0.296043	Tumor	BRCA
TCGA-LQ-A4E4-01A	0.0106612	Tumor	BRCA
TCGA-PL-A8LY-01A	0	Tumor	BRCA
TCGA-BH-A1FU-01A	0	Tumor	BRCA
TCGA-A8-A09D-01A	1.41288	Tumor	BRCA
TCGA-B6-A3ZX-01A	0.021417	Tumor	BRCA
TCGA-A7-A5ZV-01A	2.10239	Tumor	BRCA
TCGA-BH-A0AY-01A	0.0481189	Tumor	BRCA
TCGA-A7-A4SD-01A	0.0615816	Tumor	BRCA
TCGA-AO-A03L-01A	0.169846	Tumor	BRCA
TCGA-A2-A0EX-01A	0.350325	Tumor	BRCA
TCGA-GM-A2DM-01A	0.0230797	Tumor	BRCA
TCGA-BH-A0DO-01B	1.32043	Tumor	BRCA
TCGA-HN-A2OB-01A	0.257449	Tumor	BRCA
TCGA-A2-A0CM-01A	0.103828	Tumor	BRCA
TCGA-A2-A4S0-01A	0	Tumor	BRCA
TCGA-BH-A0H9-01A	0	Tumor	BRCA
TCGA-B6-A0IP-01A	0.432246	Tumor	BRCA
TCGA-C8-A12X-01A	2.48542	Tumor	BRCA
TCGA-AN-A0AL-01A	0.0314123	Tumor	BRCA
TCGA-LD-A9QF-01A	0.949953	Tumor	BRCA
TCGA-BH-A0DG-11A	0.106452	Normal	BRCA
TCGA-E2-A152-01A	0.364804	Tumor	BRCA
TCGA-BH-A1FE-06A	0.144316	Tumor	BRCA
TCGA-BH-A18N-01A	0.343885	Tumor	BRCA
TCGA-C8-A1HN-01A	0.710396	Tumor	BRCA
TCGA-AN-A0FK-01A	1.27721	Tumor	BRCA
TCGA-B6-A0IE-01A	0.257219	Tumor	BRCA
TCGA-B6-A400-01A	1.63767	Tumor	BRCA
TCGA-GM-A2DB-01A	0.980398	Tumor	BRCA
TCGA-AC-A2FK-01A	0.0824537	Tumor	BRCA
TCGA-BH-A0HU-01A	0.621766	Tumor	BRCA
TCGA-D8-A140-01A	2.9178	Tumor	BRCA
TCGA-A7-A0CD-01A	1.25355	Tumor	BRCA
TCGA-D8-A1JF-01A	1.06547	Tumor	BRCA
TCGA-BH-A208-11A	0.0503775	Normal	BRCA
TCGA-A2-A4S1-01A	0.258752	Tumor	BRCA
TCGA-5T-A9QA-01A	1.54024	Tumor	BRCA
TCGA-AR-A2LK-01A	1.56617	Tumor	BRCA
TCGA-AR-A1AH-01A	0	Tumor	BRCA
TCGA-AR-A254-01A	0.732355	Tumor	BRCA
TCGA-E2-A1IO-01A	0.176353	Tumor	BRCA
TCGA-S3-A6ZF-01A	0.175941	Tumor	BRCA
TCGA-B6-A0IB-01A	1.0194	Tumor	BRCA
TCGA-A8-A07J-01A	0.038574	Tumor	BRCA
TCGA-AN-A0FV-01A	1.37598	Tumor	BRCA
TCGA-AN-A0XP-01A	0.0618086	Tumor	BRCA
TCGA-A8-A08Z-01A	0.0138349	Tumor	BRCA
TCGA-E9-A226-01A	0.0492172	Tumor	BRCA
TCGA-AR-A1AW-01A	1.24326	Tumor	BRCA
TCGA-GI-A2C9-01A	1.54236	Tumor	BRCA
TCGA-EW-A6SA-01A	0.0199536	Tumor	BRCA
TCGA-E9-A1NG-01A	0.00572342	Tumor	BRCA
TCGA-A8-A07L-01A	0.586788	Tumor	BRCA
TCGA-E2-A15L-01A	0.00660192	Tumor	BRCA
TCGA-D8-A1JI-01A	0	Tumor	BRCA
TCGA-GM-A2DO-01A	0.0406803	Tumor	BRCA
TCGA-EW-A1P6-01A	0.0109725	Tumor	BRCA
TCGA-BH-A1F0-11B	0.489683	Normal	BRCA
TCGA-AR-A1AI-01A	0	Tumor	BRCA
TCGA-AR-A0U3-01A	2.51105	Tumor	BRCA
TCGA-A2-A0ES-01A	0.153812	Tumor	BRCA
TCGA-BH-A18K-11A	0.0479644	Normal	BRCA
TCGA-A8-A06P-01A	0	Tumor	BRCA
TCGA-S3-AA12-01A	0	Tumor	BRCA
TCGA-E9-A1N5-11A	0.0701887	Normal	BRCA
TCGA-E9-A3Q9-01A	0.497675	Tumor	BRCA
TCGA-BH-A0HX-01A	1.24012	Tumor	BRCA
TCGA-AC-A3W7-01A	0.238163	Tumor	BRCA
TCGA-AO-A124-01A	0.973222	Tumor	BRCA
TCGA-AC-A5XU-01A	2.48582	Tumor	BRCA
TCGA-LL-A6FQ-01A	0.0788945	Tumor	BRCA
TCGA-AQ-A1H2-01A	0.465207	Tumor	BRCA
TCGA-BH-A0DQ-01A	0	Tumor	BRCA
TCGA-E2-A106-01A	2.50616	Tumor	BRCA
TCGA-A2-A25F-01A	0.432962	Tumor	BRCA
TCGA-AN-A0AT-01A	0.0508114	Tumor	BRCA
TCGA-D8-A27T-01A	1.6238	Tumor	BRCA
TCGA-A2-A04X-01A	0.0132963	Tumor	BRCA
TCGA-A2-A3XT-01A	0	Tumor	BRCA
TCGA-AR-A0TY-01A	1.80786	Tumor	BRCA
TCGA-A2-A0YG-01A	1.56334	Tumor	BRCA
TCGA-B6-A0WZ-01A	0.02985	Tumor	BRCA
TCGA-A7-A5ZX-01A	0.471021	Tumor	BRCA
TCGA-AC-A23G-01A	0	Tumor	BRCA
TCGA-GM-A2DA-01A	0.141229	Tumor	BRCA
TCGA-B6-A0X1-01A	0.261327	Tumor	BRCA
TCGA-AO-A12E-01A	0.136566	Tumor	BRCA
TCGA-AR-A250-01A	0.343257	Tumor	BRCA
TCGA-A8-A06O-01A	1.17868	Tumor	BRCA
TCGA-AO-A12G-01A	1.01209	Tumor	BRCA
TCGA-A7-A3IY-01A	0	Tumor	BRCA
TCGA-E2-A1IG-11A	0.105349	Normal	BRCA
TCGA-BH-A1EY-01A	1.29748	Tumor	BRCA
TCGA-A8-A079-01A	1.31844	Tumor	BRCA
TCGA-AO-A03P-01A	0.00611399	Tumor	BRCA
TCGA-E2-A572-01A	0	Tumor	BRCA
TCGA-A2-A0YH-01A	0	Tumor	BRCA
TCGA-E2-A15G-01A	0.387297	Tumor	BRCA
TCGA-C8-A12M-01A	2.11772	Tumor	BRCA
TCGA-AR-A0TV-01A	0.209112	Tumor	BRCA
TCGA-A7-A13G-01B	0.107521	Tumor	BRCA
TCGA-A8-A07E-01A	1.02344	Tumor	BRCA
TCGA-E9-A1N9-01A	0	Tumor	BRCA
TCGA-BH-A0H3-01A	0.0521712	Tumor	BRCA
TCGA-AR-A1AY-01A	1.05678	Tumor	BRCA
TCGA-A2-A0D4-01A	0.434543	Tumor	BRCA
TCGA-E9-A5UO-01A	1.02978	Tumor	BRCA
TCGA-GM-A2DL-01A	0.357055	Tumor	BRCA
TCGA-EW-A1PD-01A	0.0140138	Tumor	BRCA
TCGA-A1-A0SI-01A	0.0115164	Tumor	BRCA
TCGA-A2-A0CV-01A	0.0233014	Tumor	BRCA
TCGA-E2-A15E-06A	0	Tumor	BRCA
TCGA-AO-A12B-01A	0.209134	Tumor	BRCA
TCGA-B6-A408-01A	0.147113	Tumor	BRCA
TCGA-OL-A5D7-01A	3.25032	Tumor	BRCA
TCGA-A2-A0EW-01A	0.0587244	Tumor	BRCA
TCGA-A2-A0T4-01A	0.246073	Tumor	BRCA
TCGA-C8-A131-01A	0.00876344	Tumor	BRCA
TCGA-BH-A1EN-01A	0.0123018	Tumor	BRCA
TCGA-D8-A3Z5-01A	0.0225175	Tumor	BRCA
TCGA-E9-A247-01A	2.46949	Tumor	BRCA
TCGA-C8-A12Q-01A	0.0181346	Tumor	BRCA
TCGA-E2-A1BD-01A	2.53469	Tumor	BRCA
TCGA-E9-A1RI-01A	0.0193417	Tumor	BRCA
TCGA-BH-A18M-11A	0.156488	Normal	BRCA
TCGA-E2-A105-01A	1.9064	Tumor	BRCA
TCGA-D8-A1JK-01A	0.189695	Tumor	BRCA
TCGA-E9-A1N9-11A	0.0807617	Normal	BRCA
TCGA-BH-A0BJ-01A	0.0450871	Tumor	BRCA
TCGA-S3-AA14-01A	0	Tumor	BRCA
TCGA-C8-A26V-01A	0.163759	Tumor	BRCA
TCGA-BH-A1FB-01A	0.0419099	Tumor	BRCA
TCGA-D8-A1JP-01A	1.67285	Tumor	BRCA
TCGA-E2-A14X-01A	0.104347	Tumor	BRCA
TCGA-BH-A0E2-01A	1.43122	Tumor	BRCA
TCGA-PL-A8LZ-01A	0.00949099	Tumor	BRCA
TCGA-LL-A740-01A	0.468138	Tumor	BRCA
TCGA-BH-A0AZ-11A	0.0951891	Normal	BRCA
TCGA-D8-A1X7-01A	0.0865833	Tumor	BRCA
TCGA-AO-A0JD-01A	1.0318	Tumor	BRCA
TCGA-D8-A1X5-01A	0.187253	Tumor	BRCA
TCGA-E9-A22E-01A	0.49923	Tumor	BRCA
TCGA-AC-A23E-01A	0.138183	Tumor	BRCA
TCGA-AR-A0U2-01A	0.659254	Tumor	BRCA
TCGA-A2-A1FV-01A	2.05128	Tumor	BRCA
TCGA-A8-A09B-01A	0.982959	Tumor	BRCA
TCGA-AN-A0XO-01A	0.368508	Tumor	BRCA
TCGA-A7-A425-01A	0.119483	Tumor	BRCA
TCGA-BH-A0DD-11A	0.0147253	Normal	BRCA
TCGA-A2-A0CZ-01A	0.0244619	Tumor	BRCA
TCGA-GM-A3NY-01A	2.06788	Tumor	BRCA
TCGA-AR-A0U0-01A	0.0754379	Tumor	BRCA
TCGA-AR-A24P-01A	0.388068	Tumor	BRCA
TCGA-AN-A0G0-01A	0.0117614	Tumor	BRCA
TCGA-AN-A0AM-01A	2.64912	Tumor	BRCA
TCGA-BH-A0E6-01A	0	Tumor	BRCA
TCGA-E9-A248-01A	0	Tumor	BRCA
TCGA-B6-A1KN-01A	1.39794	Tumor	BRCA
TCGA-LL-A9Q3-01A	0.78871	Tumor	BRCA
TCGA-A8-A08B-01A	0.60377	Tumor	BRCA
TCGA-A1-A0SG-01A	0.0797911	Tumor	BRCA
TCGA-BH-A0H0-01A	0	Tumor	BRCA
TCGA-D8-A1XR-01A	0.00541587	Tumor	BRCA
TCGA-C8-A12P-01A	0.344117	Tumor	BRCA
TCGA-BH-A0BJ-11A	0.428436	Normal	BRCA
TCGA-LL-A50Y-01A	0.0892441	Tumor	BRCA
TCGA-AO-A03N-01B	1.44713	Tumor	BRCA
TCGA-E2-A1IU-01A	0.0273737	Tumor	BRCA
TCGA-EW-A1IX-01A	0.0074139	Tumor	BRCA
TCGA-A2-A0EV-01A	0.0213992	Tumor	BRCA
TCGA-BH-A0BT-11A	0.129698	Normal	BRCA
TCGA-AC-A3W5-01A	0.88088	Tumor	BRCA
TCGA-AR-A2LN-01A	0.0114425	Tumor	BRCA
TCGA-E9-A1QZ-01A	0.0982535	Tumor	BRCA
TCGA-BH-A8FY-01A	0.32023	Tumor	BRCA
TCGA-AC-A6IX-06A	0.408713	Tumor	BRCA
TCGA-AR-A1AL-01A	0.442534	Tumor	BRCA
TCGA-BH-A42T-01A	0.130237	Tumor	BRCA
TCGA-BH-A0B9-01A	0.0044281	Tumor	BRCA
TCGA-BH-A0BS-11A	0.0216973	Normal	BRCA
TCGA-AO-A0J8-01A	0.0709039	Tumor	BRCA
TCGA-BH-A2L8-01A	0.0299787	Tumor	BRCA
TCGA-E9-A1N5-01A	0.0210394	Tumor	BRCA
TCGA-A8-A075-01A	0.0150215	Tumor	BRCA
TCGA-AN-A0FZ-01A	2.38204	Tumor	BRCA
TCGA-D8-A1XJ-01A	1.20221	Tumor	BRCA
TCGA-E2-A15F-01A	0.603589	Tumor	BRCA
TCGA-A2-A0EP-01A	0.202836	Tumor	BRCA
TCGA-BH-A18K-01A	0.00711442	Tumor	BRCA
TCGA-AR-A5QN-01A	1.63613	Tumor	BRCA
TCGA-E9-A244-01A	0.00626822	Tumor	BRCA
TCGA-A8-A0A2-01A	0.328176	Tumor	BRCA
TCGA-B6-A40C-01A	0.642185	Tumor	BRCA
TCGA-AR-A2LQ-01A	0.497373	Tumor	BRCA
TCGA-EW-A1J6-01A	0.208927	Tumor	BRCA
TCGA-EW-A1IZ-01A	1.66638	Tumor	BRCA
TCGA-AC-A2FG-01A	0.0917357	Tumor	BRCA
TCGA-A8-A09Z-01A	0.306683	Tumor	BRCA
TCGA-EW-A1P1-01A	0.206574	Tumor	BRCA
TCGA-A8-A0A9-01A	1.8651	Tumor	BRCA
TCGA-BH-A0DT-01A	0	Tumor	BRCA
TCGA-A2-A0T2-01A	0	Tumor	BRCA
TCGA-A7-A4SA-01A	0.121061	Tumor	BRCA
TCGA-D8-A27F-01A	0.0550811	Tumor	BRCA
TCGA-D8-A146-01A	0.0356006	Tumor	BRCA
TCGA-D8-A27E-01A	0	Tumor	BRCA
TCGA-C8-A138-01A	0	Tumor	BRCA
TCGA-E2-A14V-01A	2.8894	Tumor	BRCA
TCGA-AC-A5EH-01A	1.22392	Tumor	BRCA
TCGA-A2-A0YL-01A	0.0747149	Tumor	BRCA
TCGA-E2-A1LK-01A	0.53882	Tumor	BRCA
TCGA-D8-A13Z-01A	0	Tumor	BRCA
TCGA-D8-A27V-01A	0.0720277	Tumor	BRCA
TCGA-EW-A3U0-01A	0.0162904	Tumor	BRCA
TCGA-A2-A4S2-01A	0.434899	Tumor	BRCA
TCGA-D8-A1XV-01A	0	Tumor	BRCA
TCGA-BH-A1F0-01A	2.43671	Tumor	BRCA
TCGA-AN-A0FT-01A	1.56808	Tumor	BRCA
TCGA-A7-A0D9-11A	0.0477866	Normal	BRCA
TCGA-E2-A15K-01A	0.00861385	Tumor	BRCA
TCGA-BH-A0DL-01A	2.42418	Tumor	BRCA
TCGA-A2-A0EY-01A	2.66237	Tumor	BRCA
TCGA-B6-A0IG-01A	1.00094	Tumor	BRCA
TCGA-BH-A0HI-01A	0.0510593	Tumor	BRCA
TCGA-E2-A576-01A	1.14685	Tumor	BRCA
TCGA-BH-A201-01A	0.0433129	Tumor	BRCA
TCGA-D8-A1JB-01A	0.019661	Tumor	BRCA
TCGA-A1-A0SN-01A	1.30118	Tumor	BRCA
TCGA-A8-A08A-01A	0.0149309	Tumor	BRCA
TCGA-A2-A0YI-01A	0.0942358	Tumor	BRCA
TCGA-AR-A1AN-01A	0.16457	Tumor	BRCA
TCGA-AR-A2LM-01A	0.012262	Tumor	BRCA
TCGA-AR-A5QQ-01A	1.49327	Tumor	BRCA
TCGA-AR-A0TR-01A	0.167173	Tumor	BRCA
TCGA-GM-A3XG-01A	0.0773607	Tumor	BRCA
TCGA-BH-A1FC-01A	2.27571	Tumor	BRCA
TCGA-A2-A0D1-01A	0.0497382	Tumor	BRCA
TCGA-EW-A1P7-01A	0.251909	Tumor	BRCA
TCGA-AR-A1AP-01A	0.842068	Tumor	BRCA
TCGA-E2-A150-01A	0	Tumor	BRCA
TCGA-EW-A2FW-01A	0.0153806	Tumor	BRCA
TCGA-AR-A1AV-01A	2.21991	Tumor	BRCA
TCGA-A2-A0T1-01A	0.0204233	Tumor	BRCA
TCGA-BH-A0BM-11A	0.150207	Normal	BRCA
TCGA-BH-A0C0-11A	0.125069	Normal	BRCA
TCGA-AO-A0JF-01A	0.105221	Tumor	BRCA
TCGA-OL-A6VR-01A	0.00669997	Tumor	BRCA
TCGA-A8-A090-01A	0.933595	Tumor	BRCA
TCGA-BH-A0BG-01A	0	Tumor	BRCA
TCGA-AO-A1KP-01A	0.0327751	Tumor	BRCA
TCGA-LL-A441-01A	0.0334914	Tumor	BRCA
TCGA-C8-A133-01A	0.00855253	Tumor	BRCA
TCGA-BH-A8FZ-01A	0	Tumor	BRCA
TCGA-E2-A1II-01A	0.567054	Tumor	BRCA
TCGA-EW-A6SC-01A	0.0427294	Tumor	BRCA
TCGA-AN-A0XT-01A	0.0449901	Tumor	BRCA
TCGA-BH-A0RX-01A	0	Tumor	BRCA
TCGA-A8-A08X-01A	0.648779	Tumor	BRCA
TCGA-AO-A03V-01A	0.0161515	Tumor	BRCA
TCGA-EW-A1PH-01A	0.0274318	Tumor	BRCA
TCGA-A2-A0ST-01A	0.361878	Tumor	BRCA
TCGA-BH-A0BC-01A	0	Tumor	BRCA
TCGA-E9-A1NH-01A	0	Tumor	BRCA
TCGA-B6-A0X5-01A	0.192631	Tumor	BRCA
TCGA-AC-A4ZE-01A	1.93899	Tumor	BRCA
TCGA-A8-A07Z-01A	0.109238	Tumor	BRCA
TCGA-OL-A66P-01A	0.486857	Tumor	BRCA
TCGA-E2-A1LE-01A	1.2137	Tumor	BRCA
TCGA-C8-A8HR-01A	0.24674	Tumor	BRCA
TCGA-BH-A0H7-11A	0.161545	Normal	BRCA
TCGA-A8-A09T-01A	0.117002	Tumor	BRCA
TCGA-BH-A0HB-01A	0.201731	Tumor	BRCA
TCGA-A8-A08G-01A	0.0286775	Tumor	BRCA
TCGA-A2-A0EQ-01A	0.00805159	Tumor	BRCA
TCGA-A8-A081-01A	0.906786	Tumor	BRCA
TCGA-AO-A1KO-01A	0.204478	Tumor	BRCA
TCGA-BH-A0HW-01A	0.0121876	Tumor	BRCA
TCGA-OL-A66H-01A	0.0262625	Tumor	BRCA
TCGA-A2-A0T0-01A	0	Tumor	BRCA
TCGA-A7-A0DB-11A	0.0702585	Normal	BRCA
TCGA-AN-A04C-01A	0.0674762	Tumor	BRCA
TCGA-E2-A573-01A	0.0345356	Tumor	BRCA
TCGA-AN-A0XS-01A	0.123195	Tumor	BRCA
TCGA-D8-A3Z6-01A	0.397731	Tumor	BRCA
TCGA-EW-A3E8-01B	0.801026	Tumor	BRCA
TCGA-C8-A137-01A	0.0400091	Tumor	BRCA
TCGA-GM-A4E0-01A	0.0137298	Tumor	BRCA
TCGA-E2-A1B4-01A	0.0282253	Tumor	BRCA
TCGA-EW-A2FS-01A	1.65929	Tumor	BRCA
TCGA-S3-A6ZG-01A	0.647961	Tumor	BRCA
TCGA-BH-A209-11A	0.124438	Normal	BRCA
TCGA-GM-A3XN-01A	0.0138267	Tumor	BRCA
TCGA-EW-A1P8-01A	0.16256	Tumor	BRCA
TCGA-E2-A156-01A	0.0667683	Tumor	BRCA
TCGA-AC-A8OP-01A	2.23719	Tumor	BRCA
TCGA-AN-A0FS-01A	0.0564424	Tumor	BRCA
TCGA-E2-A15M-11A	0.254169	Normal	BRCA
TCGA-B6-A0IM-01A	0	Tumor	BRCA
TCGA-E9-A3HO-01A	3.8032	Tumor	BRCA
TCGA-E2-A1L7-11A	0.0170787	Normal	BRCA
TCGA-D8-A27K-01A	0.0338252	Tumor	BRCA
TCGA-E9-A2JT-01A	0.904339	Tumor	BRCA
TCGA-BH-A1EN-11A	0.275846	Normal	BRCA
TCGA-GM-A2DK-01A	0.0169908	Tumor	BRCA
TCGA-AR-A1AK-01A	0.0514584	Tumor	BRCA
TCGA-E2-A15R-01A	1.46376	Tumor	BRCA
TCGA-BH-A18Q-01A	1.4876	Tumor	BRCA
TCGA-BH-A0DV-11A	0.0204943	Normal	BRCA
TCGA-E2-A153-01A	0.0400311	Tumor	BRCA
TCGA-BH-A0BT-01A	0.0230062	Tumor	BRCA
TCGA-E9-A54Y-01A	1.21975	Tumor	BRCA
TCGA-E2-A14Q-01A	0	Tumor	BRCA
TCGA-BH-A0HN-01A	0.199818	Tumor	BRCA
TCGA-E2-A1IK-01A	0	Tumor	BRCA
TCGA-E2-A10C-01A	1.48492	Tumor	BRCA
TCGA-A8-A095-01A	0.096509	Tumor	BRCA
TCGA-BH-A0DH-11A	0.121319	Normal	BRCA
TCGA-A7-A0DB-01A	0.230718	Tumor	BRCA
TCGA-BH-A18J-01A	0.641397	Tumor	BRCA
TCGA-BH-A28O-01A	0.0528053	Tumor	BRCA
TCGA-AC-A3TN-01A	0.0874743	Tumor	BRCA
TCGA-A7-A13E-01A	0.768666	Tumor	BRCA
TCGA-BH-A0W5-01A	0.0365271	Tumor	BRCA
TCGA-GM-A2DD-01A	0.976309	Tumor	BRCA
TCGA-AN-A0XV-01A	1.68785	Tumor	BRCA
TCGA-E2-A1IL-01A	0.0201576	Tumor	BRCA
TCGA-EW-A2FR-01A	0.391222	Tumor	BRCA
TCGA-3C-AAAU-01A	0.0589329	Tumor	BRCA
TCGA-AR-A24W-01A	0.748596	Tumor	BRCA
TCGA-OL-A5RZ-01A	1.1171	Tumor	BRCA
TCGA-E9-A1RB-01A	0.918527	Tumor	BRCA
TCGA-AN-A0AJ-01A	1.70798	Tumor	BRCA
TCGA-AR-A1AT-01A	0.106112	Tumor	BRCA
TCGA-BH-A1FD-11B	0.112868	Normal	BRCA
TCGA-A8-A09Q-01A	0.290494	Tumor	BRCA
TCGA-A8-A083-01A	0.00606192	Tumor	BRCA
TCGA-AN-A0XL-01A	0.82718	Tumor	BRCA
TCGA-E9-A1RC-01A	2.33602	Tumor	BRCA
TCGA-D8-A27I-01A	0.56078	Tumor	BRCA
TCGA-A2-A04Y-01A	1.03877	Tumor	BRCA
TCGA-PE-A5DC-01A	2.10769	Tumor	BRCA
TCGA-OL-A5D8-01A	0.0434402	Tumor	BRCA
TCGA-A7-A26E-01A	0.0240592	Tumor	BRCA
TCGA-AN-A0FL-01A	0.111437	Tumor	BRCA
TCGA-A8-A0A1-01A	0.134845	Tumor	BRCA
TCGA-AN-A0FN-01A	0.00614432	Tumor	BRCA
TCGA-D8-A1J9-01A	1.13955	Tumor	BRCA
TCGA-BH-A1EO-01A	0.756132	Tumor	BRCA
TCGA-B6-A0I2-01A	0.00813448	Tumor	BRCA
TCGA-E9-A5UP-01A	1.43876	Tumor	BRCA
TCGA-A2-A0T5-01A	0.0774695	Tumor	BRCA
TCGA-A7-A0DA-01A	0.0200957	Tumor	BRCA
TCGA-BH-A1FJ-11B	0.318743	Normal	BRCA
TCGA-B6-A0IC-01A	0.00559593	Tumor	BRCA
TCGA-BH-A1FH-11B	0.223129	Normal	BRCA
TCGA-BH-A5J0-01A	0.0939783	Tumor	BRCA
TCGA-A2-A0CY-01A	0	Tumor	BRCA
TCGA-E9-A245-01A	0.0708443	Tumor	BRCA
TCGA-GM-A3NW-01A	1.87907	Tumor	BRCA
TCGA-A1-A0SB-01A	0.0173857	Tumor	BRCA
TCGA-BH-A0B8-11A	0.213455	Normal	BRCA
TCGA-OL-A66N-01A	0.00801183	Tumor	BRCA
TCGA-A2-A0CQ-01A	0.0199239	Tumor	BRCA
TCGA-C8-A1HG-01A	0	Tumor	BRCA
TCGA-AC-A2BK-01A	0.0363269	Tumor	BRCA
TCGA-A8-A08J-01A	0.60859	Tumor	BRCA
TCGA-A8-A09V-01A	0.0741655	Tumor	BRCA
TCGA-A2-A0T3-01A	0.0135497	Tumor	BRCA
TCGA-AC-A2FM-11B	0.0612778	Normal	BRCA
TCGA-C8-A1HK-01A	0	Tumor	BRCA
TCGA-AN-A04A-01A	0.0426478	Tumor	BRCA
TCGA-E9-A1RG-01A	0.132172	Tumor	BRCA
TCGA-JL-A3YW-01A	1.16193	Tumor	BRCA
TCGA-E2-A154-01A	1.56618	Tumor	BRCA
TCGA-A2-A04U-01A	1.96886	Tumor	BRCA
TCGA-BH-A0EE-01A	1.26953	Tumor	BRCA
TCGA-BH-A0H5-01A	0.0873494	Tumor	BRCA
TCGA-EW-A1IW-01A	0.878269	Tumor	BRCA
TCGA-AO-A0J4-01A	0.00996119	Tumor	BRCA
TCGA-A7-A3J1-01A	0.0964078	Tumor	BRCA
TCGA-E9-A243-01A	0	Tumor	BRCA
TCGA-C8-A134-01A	2.7356	Tumor	BRCA
TCGA-BH-A1FC-11A	0.1751	Normal	BRCA
TCGA-D8-A1Y1-01A	0.685454	Tumor	BRCA
TCGA-AO-A12A-01A	0.00734605	Tumor	BRCA
TCGA-E2-A108-01A	1.00219	Tumor	BRCA
TCGA-BH-A1F8-11B	0.187737	Normal	BRCA
TCGA-BH-A0E1-01A	0.0634351	Tumor	BRCA
TCGA-BH-A204-11A	0.0596495	Normal	BRCA
TCGA-E2-A14U-01A	0.0607874	Tumor	BRCA
TCGA-BH-A0HL-01A	0.0342878	Tumor	BRCA
TCGA-E9-A229-01A	0.0441812	Tumor	BRCA
TCGA-A8-A08T-01A	0.163215	Tumor	BRCA
TCGA-E9-A1RF-01A	1.99396	Tumor	BRCA
TCGA-A2-A04T-01A	2.65135	Tumor	BRCA
TCGA-E2-A15P-01A	0.441421	Tumor	BRCA
TCGA-C8-A3M8-01A	0.774053	Tumor	BRCA
TCGA-LL-A5YO-01A	0.0565561	Tumor	BRCA
TCGA-OL-A66L-01A	1.06221	Tumor	BRCA
TCGA-OL-A66K-01A	4.06936	Tumor	BRCA
TCGA-E2-A1LG-01A	0.00584459	Tumor	BRCA
TCGA-E2-A1LS-01A	1.18223	Tumor	BRCA
TCGA-BH-A0H5-11A	0.0345703	Normal	BRCA
TCGA-A7-A426-01A	0.0361647	Tumor	BRCA
TCGA-BH-A0B7-01A	0.0772889	Tumor	BRCA
TCGA-AC-A2FO-01A	0.700772	Tumor	BRCA
TCGA-D8-A27L-01A	0.0221759	Tumor	BRCA
TCGA-AC-A2FF-01A	0.00639142	Tumor	BRCA
TCGA-GM-A2D9-01A	0.704627	Tumor	BRCA
TCGA-A2-A0D3-01A	2.35288	Tumor	BRCA
TCGA-A7-A0CH-11A	0.0816626	Normal	BRCA
TCGA-A2-A0EO-01A	0.065896	Tumor	BRCA
TCGA-E9-A1NA-11A	0.122805	Normal	BRCA
TCGA-A2-A0T7-01A	2.1083	Tumor	BRCA
TCGA-OL-A6VO-01A	3.36491	Tumor	BRCA
TCGA-BH-A0EI-01A	0.0148539	Tumor	BRCA
TCGA-A8-A094-01A	1.2036	Tumor	BRCA
TCGA-A8-A092-01A	0	Tumor	BRCA
TCGA-AC-A3W6-01A	0.163371	Tumor	BRCA
TCGA-BH-A0BA-01A	0.408052	Tumor	BRCA
TCGA-EW-A1OX-01A	1.70306	Tumor	BRCA
TCGA-A2-A0CR-01A	0.0561916	Tumor	BRCA
TCGA-D8-A1JD-01A	0.0297722	Tumor	BRCA
TCGA-C8-A26X-01A	0.884915	Tumor	BRCA
TCGA-E9-A1RC-11A	0.0768107	Normal	BRCA
TCGA-A1-A0SE-01A	0.0272367	Tumor	BRCA
TCGA-A7-A4SF-01A	0.0124006	Tumor	BRCA
TCGA-OL-A66O-01A	0.0212071	Tumor	BRCA
TCGA-C8-A26W-01A	0.0232211	Tumor	BRCA
TCGA-E2-A9RU-01A	0.640533	Tumor	BRCA
TCGA-AN-A0FW-01A	1.25446	Tumor	BRCA
TCGA-D8-A1JC-01A	0.0868863	Tumor	BRCA
TCGA-C8-A12V-01A	0.00879855	Tumor	BRCA
TCGA-A2-A04P-01A	0	Tumor	BRCA
TCGA-BH-A0W3-01A	0.0615293	Tumor	BRCA
TCGA-BH-A0B5-01A	1.73303	Tumor	BRCA
TCGA-S3-AA10-01A	0.0523085	Tumor	BRCA
TCGA-BH-A0B0-01A	0.067746	Tumor	BRCA
TCGA-E2-A574-01A	1.7637	Tumor	BRCA
TCGA-AN-A0XN-01A	0.794411	Tumor	BRCA
TCGA-AN-A0XW-01A	0.0374922	Tumor	BRCA
TCGA-BH-A0DK-11A	0.0527367	Normal	BRCA
TCGA-C8-A1HF-01A	0.165958	Tumor	BRCA
TCGA-BH-A0AU-11A	0.0173569	Normal	BRCA
TCGA-AR-A2LO-01A	0.0338254	Tumor	BRCA
TCGA-D8-A1XA-01A	0.827936	Tumor	BRCA
TCGA-BH-A0BL-01A	0	Tumor	BRCA
TCGA-EW-A1J2-01A	0	Tumor	BRCA
TCGA-BH-A0AZ-01A	0.115995	Tumor	BRCA
TCGA-E9-A227-01A	0	Tumor	BRCA
TCGA-A2-A0D2-01A	0.00759492	Tumor	BRCA
TCGA-D8-A1XM-01A	0.0220239	Tumor	BRCA
TCGA-D8-A1Y3-01A	0	Tumor	BRCA
TCGA-C8-A275-01A	0.603398	Tumor	BRCA
TCGA-E2-A3DX-01A	0.136966	Tumor	BRCA
TCGA-C8-A1HM-01A	1.53964	Tumor	BRCA
TCGA-E2-A158-01A	3.30279	Tumor	BRCA
TCGA-AR-A0TP-01A	2.64264	Tumor	BRCA
TCGA-A7-A26F-01B	1.13307	Tumor	BRCA
TCGA-A2-A1FW-01A	1.35921	Tumor	BRCA
TCGA-E2-A15A-06A	1.065	Tumor	BRCA
TCGA-BH-A0C7-01B	2.23298	Tumor	BRCA
TCGA-AR-A1AJ-01A	0.0167207	Tumor	BRCA
TCGA-E9-A1R5-01A	1.36997	Tumor	BRCA
TCGA-A8-A09A-01A	1.27485	Tumor	BRCA
TCGA-GM-A2DC-01A	0.02241	Tumor	BRCA
TCGA-A2-A3KC-01A	1.0532	Tumor	BRCA
TCGA-AO-A0J9-01A	0.100045	Tumor	BRCA
TCGA-E2-A14Y-01A	2.60249	Tumor	BRCA
TCGA-D8-A4Z1-01A	0.571311	Tumor	BRCA
TCGA-3C-AALI-01A	2.0112	Tumor	BRCA
TCGA-E2-A159-01A	1.92939	Tumor	BRCA
TCGA-E2-A155-01A	0.00566768	Tumor	BRCA
TCGA-A8-A082-01A	0	Tumor	BRCA
TCGA-E2-A14R-01A	0.806033	Tumor	BRCA
TCGA-D8-A141-01A	0.0197555	Tumor	BRCA
TCGA-BH-A204-01A	1.91019	Tumor	BRCA
TCGA-E2-A109-01A	0.00659382	Tumor	BRCA
TCGA-C8-A1HJ-01A	0.0241442	Tumor	BRCA
TCGA-BH-A0C1-01B	2.9642	Tumor	BRCA
TCGA-E9-A1RI-11A	0.0311664	Normal	BRCA
TCGA-D8-A1Y2-01A	0	Tumor	BRCA
TCGA-E2-A1LH-11A	0.0311563	Normal	BRCA
TCGA-AR-A2LJ-01A	0.0223355	Tumor	BRCA
TCGA-AC-A2QH-01B	1.4617	Tumor	BRCA
TCGA-A2-A0YK-01A	1.30011	Tumor	BRCA
TCGA-E9-A22H-01A	0.0369011	Tumor	BRCA
TCGA-E2-A1L8-01A	0.437483	Tumor	BRCA
TCGA-BH-A0B8-01A	0.115318	Tumor	BRCA
TCGA-BH-A18G-01A	1.35118	Tumor	BRCA
TCGA-JL-A3YX-01A	0	Tumor	BRCA
TCGA-S3-AA17-01A	1.45477	Tumor	BRCA
TCGA-BH-A0B5-11A	0.0135184	Normal	BRCA
TCGA-E2-A15M-01A	1.4569	Tumor	BRCA
TCGA-E2-A56Z-01A	0	Tumor	BRCA
TCGA-A7-A0CH-01A	0.166709	Tumor	BRCA
TCGA-AR-A0TZ-01A	1.11278	Tumor	BRCA
TCGA-E2-A15I-01A	0.00770167	Tumor	BRCA
TCGA-BH-A0B4-01A	0.414247	Tumor	BRCA
TCGA-E2-A15K-06A	0	Tumor	BRCA
TCGA-BH-A0WA-01A	0.0350487	Tumor	BRCA
TCGA-A2-A0ET-01A	0.943188	Tumor	BRCA
TCGA-OL-A5RW-01A	0.00947464	Tumor	BRCA
TCGA-A7-A13D-01B	0.291064	Tumor	BRCA
TCGA-AN-A0FD-01A	0.123057	Tumor	BRCA
TCGA-BH-A0H7-01A	1.48973	Tumor	BRCA
TCGA-LL-A5YL-01A	0.530594	Tumor	BRCA
TCGA-A2-A0D0-01A	0.0538165	Tumor	BRCA
TCGA-AO-A129-01A	0.0380706	Tumor	BRCA
TCGA-BH-A1EW-01A	0.986848	Tumor	BRCA
TCGA-AO-A03M-01B	0.00555444	Tumor	BRCA
TCGA-B6-A0RP-01A	0.00606466	Tumor	BRCA
TCGA-E2-A15T-01A	0	Tumor	BRCA
TCGA-A2-A4RW-01A	1.92647	Tumor	BRCA
TCGA-AC-A2FF-11A	0.225908	Normal	BRCA
TCGA-BH-A0B7-11A	0.0446192	Normal	BRCA
TCGA-A8-A08O-01A	0.0457003	Tumor	BRCA
TCGA-BH-A18I-01A	0.0559226	Tumor	BRCA
TCGA-BH-A0BM-01A	0.069256	Tumor	BRCA
TCGA-E2-A14N-01A	0.00872314	Tumor	BRCA
TCGA-5L-AAT0-01A	0.0124258	Tumor	BRCA
TCGA-E9-A1NG-11A	0.127244	Normal	BRCA
TCGA-BH-A6R9-01A	1.59055	Tumor	BRCA
TCGA-EW-A1PG-01A	0.0330684	Tumor	BRCA
TCGA-AN-A03Y-01A	3.21257	Tumor	BRCA
TCGA-BH-A0DL-11A	0.167707	Normal	BRCA
TCGA-B6-A0RT-01A	0.0141888	Tumor	BRCA
TCGA-A2-A25D-01A	0.0728178	Tumor	BRCA
TCGA-A7-A56D-01A	1.58291	Tumor	BRCA
TCGA-D8-A73W-01A	0	Tumor	BRCA
TCGA-AO-A0J5-01A	0.684687	Tumor	BRCA
TCGA-E9-A1R7-11A	0.184778	Normal	BRCA
TCGA-A2-A1G6-01A	0.0937721	Tumor	BRCA
TCGA-AC-A3OD-01B	2.41537	Tumor	BRCA
TCGA-BH-A0H9-11A	0.082779	Normal	BRCA
TCGA-A7-A0CJ-01A	1.52298	Tumor	BRCA
TCGA-A8-A07U-01A	0.972755	Tumor	BRCA
TCGA-D8-A1XS-01A	0.255078	Tumor	BRCA
TCGA-B6-A0I8-01A	0.00627791	Tumor	BRCA
TCGA-LL-A5YM-01A	0.00918404	Tumor	BRCA
TCGA-E2-A15E-01A	0.0315938	Tumor	BRCA
TCGA-D8-A27G-01A	1.27475	Tumor	BRCA
TCGA-BH-A1EX-01A	0.458348	Tumor	BRCA
TCGA-A8-A076-01A	0.40374	Tumor	BRCA
TCGA-EW-A1OV-01A	0	Tumor	BRCA
TCGA-B6-A0X7-01A	0.0137913	Tumor	BRCA
TCGA-B6-A0WT-01A	0.0268516	Tumor	BRCA
TCGA-A2-A4S3-01A	0.0226806	Tumor	BRCA
TCGA-BH-A0BZ-01A	0.631919	Tumor	BRCA
TCGA-OL-A5RU-01A	0.186932	Tumor	BRCA
TCGA-D8-A73U-01A	1.23999	Tumor	BRCA
TCGA-A2-A0YT-01A	1.22806	Tumor	BRCA
TCGA-A1-A0SK-01A	2.42102	Tumor	BRCA
TCGA-E9-A295-01A	1.20374	Tumor	BRCA
TCGA-AR-A1AR-01A	0.00521557	Tumor	BRCA
TCGA-D8-A1XY-01A	0	Tumor	BRCA
TCGA-LL-A8F5-01A	0.146331	Tumor	BRCA
TCGA-E9-A1R6-01A	0.561279	Tumor	BRCA
TCGA-BH-A1FL-01A	0	Tumor	BRCA
TCGA-BH-A18S-11A	0	Normal	BRCA
TCGA-E9-A1RE-01A	1.88549	Tumor	BRCA
TCGA-BH-A0BC-11A	0.11782	Normal	BRCA
TCGA-D8-A1JN-01A	1.88455	Tumor	BRCA
TCGA-D8-A145-01A	0.190574	Tumor	BRCA
TCGA-B6-A0IK-01A	2.04842	Tumor	BRCA
TCGA-C8-A1HE-01A	0.243363	Tumor	BRCA
TCGA-A8-A0AB-01A	0.277309	Tumor	BRCA
TCGA-EW-A1J3-01A	0.152173	Tumor	BRCA
TCGA-GI-A2C8-01A	2.20841	Tumor	BRCA
TCGA-A2-A0YJ-01A	1.27673	Tumor	BRCA
TCGA-A8-A0A7-01A	0.767508	Tumor	BRCA
TCGA-A8-A08L-01A	0.15507	Tumor	BRCA
TCGA-BH-A0H6-01A	0	Tumor	BRCA
TCGA-D8-A1XL-01A	0.00661259	Tumor	BRCA
TCGA-E2-A10B-01A	0.191433	Tumor	BRCA
TCGA-E9-A228-01A	2.46625	Tumor	BRCA
TCGA-A2-A3KD-01A	0.0249241	Tumor	BRCA
TCGA-AQ-A7U7-01A	0.593299	Tumor	BRCA
TCGA-AO-A1KS-01A	1.40002	Tumor	BRCA
TCGA-A7-A0DC-01B	0.0472425	Tumor	BRCA
TCGA-BH-A0EB-01A	0.0260728	Tumor	BRCA
TCGA-E2-A1LB-11A	0.0983548	Normal	BRCA
TCGA-C8-A12W-01A	1.01544	Tumor	BRCA
TCGA-AR-A24L-01A	0.00517736	Tumor	BRCA
TCGA-EW-A1PB-01A	2.58966	Tumor	BRCA
TCGA-D8-A1JJ-01A	1.49694	Tumor	BRCA
TCGA-C8-A12Z-01A	3.12365	Tumor	BRCA
TCGA-A8-A09X-01A	0.651868	Tumor	BRCA
TCGA-AC-A62Y-01A	0.509609	Tumor	BRCA
TCGA-AC-A3YJ-01A	0	Tumor	BRCA
TCGA-E9-A22G-01A	0.932703	Tumor	BRCA
TCGA-GM-A5PX-01A	0.233397	Tumor	BRCA
TCGA-A2-A4RX-01A	0.207102	Tumor	BRCA
TCGA-BH-A0HK-11A	0.0507595	Normal	BRCA
TCGA-B6-A0WW-01A	1.38769	Tumor	BRCA
TCGA-A2-A0SV-01A	1.8273	Tumor	BRCA
TCGA-AR-A24U-01A	0.21223	Tumor	BRCA
TCGA-B6-A0X0-01A	0	Tumor	BRCA
TCGA-BH-A0EA-01A	0.0503632	Tumor	BRCA
TCGA-LL-A440-01A	0.605427	Tumor	BRCA
TCGA-A1-A0SQ-01A	0.0385097	Tumor	BRCA
TCGA-A8-A09N-01A	0.0913826	Tumor	BRCA
TCGA-AC-A3QQ-01B	0.567405	Tumor	BRCA
TCGA-E2-A1BC-11A	0.0111683	Normal	BRCA
TCGA-BH-A18V-06A	0.225067	Tumor	BRCA
TCGA-BH-A18H-01A	0.0823797	Tumor	BRCA
TCGA-E2-A1LH-01A	0.0653939	Tumor	BRCA
TCGA-C8-A27A-01A	0.15692	Tumor	BRCA
TCGA-E9-A1R4-01A	0.785943	Tumor	BRCA
TCGA-A2-A3XU-01A	1.00886	Tumor	BRCA
TCGA-HN-A2NL-01A	0.0278515	Tumor	BRCA
TCGA-BH-A0BO-01A	0	Tumor	BRCA
TCGA-D8-A1Y0-01A	0.0452319	Tumor	BRCA
TCGA-B6-A40B-01A	1.82513	Tumor	BRCA
TCGA-PL-A8LX-01A	0.0688426	Tumor	BRCA
TCGA-B6-A1KF-01A	0.00916591	Tumor	BRCA
TCGA-AO-A0J7-01A	0.145829	Tumor	BRCA
TCGA-EW-A2FV-01A	2.02748	Tumor	BRCA
TCGA-AR-A252-01A	0.443841	Tumor	BRCA
TCGA-AN-A0XR-01A	0.089285	Tumor	BRCA
TCGA-A2-A0YC-01A	0	Tumor	BRCA
TCGA-A8-A07P-01A	1.01695	Tumor	BRCA
TCGA-BH-A1FR-11B	0.176069	Normal	BRCA
TCGA-E9-A3X8-01A	0	Tumor	BRCA
TCGA-AC-A2B8-01A	1.03301	Tumor	BRCA
TCGA-AO-A0JL-01A	0.0185591	Tumor	BRCA
TCGA-BH-A1FB-11A	0.187745	Normal	BRCA
TCGA-D8-A27W-01A	0.75009	Tumor	BRCA
TCGA-B6-A0RO-01A	1.12549	Tumor	BRCA
TCGA-BH-A0DE-01A	1.22955	Tumor	BRCA
TCGA-D8-A147-01A	0.00719544	Tumor	BRCA
TCGA-BH-A202-01A	1.88942	Tumor	BRCA
TCGA-BH-A18R-01A	1.64882	Tumor	BRCA
TCGA-BH-A0HA-11A	0.00835025	Normal	BRCA
TCGA-B6-A0RV-01A	0	Tumor	BRCA
TCGA-D8-A27P-01A	0.00831786	Tumor	BRCA
TCGA-BH-A0W7-01A	0.0329234	Tumor	BRCA
TCGA-BH-A0E1-11A	0.0286301	Normal	BRCA
TCGA-AC-A7VB-01A	0	Tumor	BRCA
TCGA-AN-A046-01A	0.0766786	Tumor	BRCA
TCGA-A2-A0SX-01A	0.0598784	Tumor	BRCA
TCGA-A8-A06N-01A	0.272716	Tumor	BRCA
TCGA-BH-A8G0-01A	0.0293615	Tumor	BRCA
TCGA-BH-A0HP-01A	0.0385296	Tumor	BRCA
TCGA-BH-A18U-01A	1.39472	Tumor	BRCA
TCGA-AN-A0AS-01A	1.42934	Tumor	BRCA
TCGA-AO-A0JC-01A	0.165154	Tumor	BRCA
TCGA-BH-A1F2-01A	0.14396	Tumor	BRCA
TCGA-BH-A18M-01A	0.251176	Tumor	BRCA
TCGA-C8-A12L-01A	2.48382	Tumor	BRCA
TCGA-E9-A1R7-01A	1.76627	Tumor	BRCA
TCGA-BH-A1FH-01A	0.30929	Tumor	BRCA
TCGA-AR-A24V-01A	0.211022	Tumor	BRCA
TCGA-AC-A6IX-01A	0.834882	Tumor	BRCA
TCGA-D8-A1JH-01A	0	Tumor	BRCA
TCGA-BH-A1FE-01A	0.793158	Tumor	BRCA
TCGA-A2-A25C-01A	0.0321349	Tumor	BRCA
TCGA-B6-A0IQ-01A	0.0341709	Tumor	BRCA
TCGA-AO-A0JI-01A	0	Tumor	BRCA
TCGA-AC-A2FB-11A	0.159338	Normal	BRCA
TCGA-B6-A0IA-01A	0.0132483	Tumor	BRCA
TCGA-E2-A1L7-01A	2.16324	Tumor	BRCA
TCGA-BH-A18F-01A	0.867517	Tumor	BRCA
TCGA-C8-A1HI-01A	0.155481	Tumor	BRCA
TCGA-A2-A0YD-01A	0.0201624	Tumor	BRCA
TCGA-A8-A06U-01A	0.552543	Tumor	BRCA
TCGA-BH-A18S-01A	0.042149	Tumor	BRCA
TCGA-A8-A08S-01A	1.0569	Tumor	BRCA
TCGA-A8-A08C-01A	0.103677	Tumor	BRCA
TCGA-C8-A1HO-01A	1.84583	Tumor	BRCA
TCGA-AO-A0JG-01A	0.0256326	Tumor	BRCA
TCGA-E9-A1NF-01A	1.13507	Tumor	BRCA
TCGA-AO-A0J6-01A	1.29343	Tumor	BRCA
TCGA-LL-A5YP-01A	0.00923642	Tumor	BRCA
TCGA-BH-A0DI-01A	0.705605	Tumor	BRCA
TCGA-BH-A1FJ-01A	0.0654492	Tumor	BRCA
TCGA-UU-A93S-01A	1.75859	Tumor	BRCA
TCGA-A2-A0YE-01A	0.0332128	Tumor	BRCA
TCGA-BH-A209-01A	0.104875	Tumor	BRCA
TCGA-OL-A5RX-01A	0.0370981	Tumor	BRCA
TCGA-E2-A15D-01A	2.28065	Tumor	BRCA
TCGA-D8-A27H-01A	0.996818	Tumor	BRCA
TCGA-BH-A1F6-01A	2.15404	Tumor	BRCA
TCGA-A1-A0SD-01A	0	Tumor	BRCA
TCGA-A7-A26J-01B	0.046682	Tumor	BRCA
TCGA-D8-A1XC-01A	1.54487	Tumor	BRCA
TCGA-A2-A04R-01A	0.396056	Tumor	BRCA
TCGA-LD-A66U-01A	0.0285313	Tumor	BRCA
TCGA-E2-A15O-01A	0.0361823	Tumor	BRCA
TCGA-AR-A24T-01A	1.04913	Tumor	BRCA
TCGA-BH-A0HO-01A	0.0681929	Tumor	BRCA
TCGA-A7-A6VW-01A	0.136821	Tumor	BRCA
TCGA-E2-A153-11A	0.046258	Normal	BRCA
TCGA-BH-A0HY-01A	1.62118	Tumor	BRCA
TCGA-3C-AALJ-01A	1.93433	Tumor	BRCA
TCGA-BH-AB28-01A	0.0698572	Tumor	BRCA
TCGA-A7-A0CG-01A	1.06071	Tumor	BRCA
TCGA-A8-A08H-01A	0.0429564	Tumor	BRCA
TCGA-B6-A0WV-01A	1.39532	Tumor	BRCA
TCGA-D8-A1XF-01A	0	Tumor	BRCA
TCGA-BH-A0BQ-01A	0.0187012	Tumor	BRCA
TCGA-E9-A1RF-11A	0.0135409	Normal	BRCA
TCGA-EW-A1PC-01B	1.4544	Tumor	BRCA
TCGA-A8-A08I-01A	0.047853	Tumor	BRCA
TCGA-B6-A0X4-01A	0.118051	Tumor	BRCA
TCGA-E9-A2JS-01A	2.07255	Tumor	BRCA
TCGA-A8-A096-01A	0	Tumor	BRCA
TCGA-BH-A1F6-11B	0.0955351	Normal	BRCA
TCGA-B6-A0WY-01A	1.04857	Tumor	BRCA
TCGA-BH-A18V-11A	0.174915	Normal	BRCA
TCGA-A8-A09E-01A	0.675139	Tumor	BRCA
TCGA-BH-A1ES-06A	0	Tumor	BRCA
TCGA-EW-A1OW-01A	0.257794	Tumor	BRCA
TCGA-D8-A1XD-01A	0.00913754	Tumor	BRCA
TCGA-E9-A54X-01A	0.0840172	Tumor	BRCA
TCGA-B6-A0RG-01A	0.299973	Tumor	BRCA
TCGA-A8-A097-01A	0	Tumor	BRCA
TCGA-A2-A0CX-01A	2.66272	Tumor	BRCA
TCGA-E9-A5FK-01A	1.09071	Tumor	BRCA
TCGA-BH-A1FG-11B	0.144985	Normal	BRCA
TCGA-C8-A8HQ-01A	0	Tumor	BRCA
TCGA-BH-A0BP-01A	2.8055	Tumor	BRCA
TCGA-B6-A0RL-01A	0.00689078	Tumor	BRCA
TCGA-A8-A08F-01A	0.157753	Tumor	BRCA
TCGA-A2-A0CK-01A	0	Tumor	BRCA
TCGA-E9-A1N4-01A	0.0289191	Tumor	BRCA
TCGA-D8-A1XZ-01A	0.0236063	Tumor	BRCA
TCGA-AR-A1AS-01A	0.441027	Tumor	BRCA
TCGA-BH-A18N-11A	0.163683	Normal	BRCA
TCGA-EW-A424-01A	1.04091	Tumor	BRCA
TCGA-A7-A3RF-01A	0.00637918	Tumor	BRCA
TCGA-AR-A24H-01A	3.00222	Tumor	BRCA
TCGA-A8-A06T-01A	0.75541	Tumor	BRCA
TCGA-C8-A1HL-01A	0	Tumor	BRCA
TCGA-D8-A1X8-01A	0.0940581	Tumor	BRCA
TCGA-AO-A1KT-01A	0.964341	Tumor	BRCA
TCGA-E2-A15K-11A	0.118042	Normal	BRCA
TCGA-B6-A0RQ-01A	0.16707	Tumor	BRCA
TCGA-AR-A1AQ-01A	0.0938846	Tumor	BRCA
TCGA-OL-A5D6-01A	0.340195	Tumor	BRCA
TCGA-A8-A091-01A	0	Tumor	BRCA
TCGA-A7-A4SE-01A	1.90029	Tumor	BRCA
TCGA-AC-A2FE-01A	1.54831	Tumor	BRCA
TCGA-BH-A1F2-11A	0.189748	Normal	BRCA
TCGA-E9-A1ND-11A	0.0512958	Normal	BRCA
TCGA-C8-A26Z-01A	0	Tumor	BRCA
TCGA-C8-A12Y-01A	0.00573081	Tumor	BRCA
TCGA-A7-A13F-01A	0	Tumor	BRCA
TCGA-BH-A28Q-01A	0.0105991	Tumor	BRCA
TCGA-GM-A5PV-01A	0.0504423	Tumor	BRCA
TCGA-A7-A4SC-01A	1.66923	Tumor	BRCA
TCGA-A8-A09G-01A	0.676426	Tumor	BRCA
TCGA-A7-A13E-11A	0.15196	Normal	BRCA
TCGA-E2-A15H-01A	0.0724087	Tumor	BRCA
TCGA-A7-A13E-01B	0.0196558	Tumor	BRCA
TCGA-B6-A0IH-01A	0.709719	Tumor	BRCA
TCGA-A2-A1G4-01A	0.884594	Tumor	BRCA
TCGA-A8-A093-01A	0.214556	Tumor	BRCA
TCGA-C8-A12O-01A	0.252738	Tumor	BRCA
TCGA-AO-A1KQ-01A	0.095388	Tumor	BRCA
TCGA-AR-A256-01A	1.02118	Tumor	BRCA
TCGA-OL-A66I-01A	1.21288	Tumor	BRCA
TCGA-C8-A3M7-01A	1.60369	Tumor	BRCA
TCGA-A2-A04W-01A	0.192625	Tumor	BRCA
TCGA-OL-A97C-01A	0.135753	Tumor	BRCA
TCGA-AR-A1AM-01A	0.0308907	Tumor	BRCA
TCGA-AR-A2LR-01A	1.56827	Tumor	BRCA
TCGA-EW-A1OZ-01A	0	Tumor	BRCA
TCGA-A1-A0SF-01A	2.34971	Tumor	BRCA
TCGA-A1-A0SJ-01A	0.0645353	Tumor	BRCA
TCGA-A7-A13G-11A	0.0479812	Normal	BRCA
TCGA-D8-A1JU-01A	0.223559	Tumor	BRCA
TCGA-A8-A07F-01A	0.972977	Tumor	BRCA
TCGA-A7-A6VY-01A	0.923347	Tumor	BRCA
TCGA-BH-A1FU-11A	0.0562726	Normal	BRCA
TCGA-BH-A0BZ-11A	0.00701867	Normal	BRCA
TCGA-A2-A0CU-01A	0.0071455	Tumor	BRCA
TCGA-BH-A18L-11A	0.106812	Normal	BRCA
TCGA-E9-A1NE-01A	0.0223727	Tumor	BRCA
TCGA-A7-A0D9-01A	2.29282	Tumor	BRCA
TCGA-C8-A12K-01A	0.105532	Tumor	BRCA
TCGA-A8-A07O-01A	0.0169733	Tumor	BRCA
TCGA-C8-A12U-01A	1.61998	Tumor	BRCA
TCGA-C8-A8HP-01A	1.3989	Tumor	BRCA
TCGA-A2-A3XV-01A	0.918597	Tumor	BRCA
TCGA-BH-A0AW-01A	0.0103855	Tumor	BRCA
TCGA-AN-A0FF-01A	0.0384851	Tumor	BRCA
TCGA-AR-A24M-01A	0	Tumor	BRCA
TCGA-BH-A0DP-11A	0.167184	Normal	BRCA
TCGA-E2-A2P6-01A	0.193221	Tumor	BRCA
TCGA-C8-A130-01A	0.0224798	Tumor	BRCA
TCGA-C8-A274-01A	0.942119	Tumor	BRCA
TCGA-E9-A1RD-11A	0.0433461	Normal	BRCA
TCGA-D8-A73X-01A	0.0739991	Tumor	BRCA
TCGA-AO-A0JA-01A	0.0496124	Tumor	BRCA
TCGA-LL-A5YN-01A	1.44783	Tumor	BRCA
TCGA-D8-A1XB-01A	0.117881	Tumor	BRCA
TCGA-LL-A6FP-01A	0.550192	Tumor	BRCA
TCGA-A7-A26E-01B	0	Tumor	BRCA
TCGA-A7-A6VX-01A	1.53036	Tumor	BRCA
TCGA-AC-A6IW-01A	0.0184843	Tumor	BRCA
TCGA-BH-A0C3-01A	0.0990011	Tumor	BRCA
TCGA-E9-A1NF-11A	0.0165238	Normal	BRCA
TCGA-E2-A1L9-01A	0.00543593	Tumor	BRCA
TCGA-BH-A1EV-01A	1.35423	Tumor	BRCA
TCGA-A2-A3XX-01A	0	Tumor	BRCA
TCGA-E9-A1NA-01A	2.14416	Tumor	BRCA
TCGA-EW-A1OY-01A	0.029871	Tumor	BRCA
TCGA-BH-A0AU-01A	0	Tumor	BRCA
TCGA-B6-A0WS-01A	0.00728455	Tumor	BRCA
TCGA-B6-A0I5-01A	0.0273791	Tumor	BRCA
TCGA-E2-A14P-01A	0.167023	Tumor	BRCA
TCGA-GM-A2DF-01A	1.96845	Tumor	BRCA
TCGA-AQ-A04H-01B	1.02503	Tumor	BRCA
TCGA-AC-A6NO-01A	0.0661859	Tumor	BRCA
TCGA-BH-A0E9-01B	1.68102	Tumor	BRCA
TCGA-E9-A1N4-11A	0.242649	Normal	BRCA
TCGA-BH-A0B1-01A	0.553243	Tumor	BRCA
TCGA-AR-A0TW-01A	1.37284	Tumor	BRCA
TCGA-AN-A0FX-01A	1.92998	Tumor	BRCA
TCGA-BH-A0BD-01A	0	Tumor	BRCA
TCGA-D8-A1JA-01A	1.10139	Tumor	BRCA
TCGA-S3-AA11-01A	1.83033	Tumor	BRCA
TCGA-AO-A03T-01A	0.0300018	Tumor	BRCA
TCGA-AC-A3YI-01A	0.601123	Tumor	BRCA
TCGA-BH-A0B2-01A	0.182724	Tumor	BRCA
TCGA-LL-A7T0-01A	0.0293048	Tumor	BRCA
TCGA-BH-A0DH-01A	0.352658	Tumor	BRCA
TCGA-AC-A8OQ-01A	0.0109296	Tumor	BRCA
TCGA-C8-A12N-01A	0.250472	Tumor	BRCA
TCGA-AO-A03U-01B	0.00534561	Tumor	BRCA
TCGA-C8-A12T-01A	0.50556	Tumor	BRCA
TCGA-AO-A0J2-01A	0.0112392	Tumor	BRCA
TCGA-D8-A27R-01A	0.0391019	Tumor	BRCA
TCGA-A2-A0EU-01A	0.232134	Tumor	BRCA
TCGA-AO-A12D-01A	0.0768625	Tumor	BRCA
TCGA-D8-A1XT-01A	0	Tumor	BRCA
TCGA-A2-A0CW-01A	0.018558	Tumor	BRCA
TCGA-E2-A10F-01A	0.16337	Tumor	BRCA
TCGA-BH-A0E7-01A	0.0185534	Tumor	BRCA
TCGA-D8-A1XG-01A	0.265161	Tumor	BRCA
TCGA-BH-A0AY-11A	0.364933	Normal	BRCA
TCGA-E9-A1N8-01A	2.56328	Tumor	BRCA
TCGA-E2-A2P5-01A	0.845842	Tumor	BRCA
TCGA-BH-A18P-11A	0	Normal	BRCA
TCGA-C8-A278-01A	1.07828	Tumor	BRCA
TCGA-A8-A08R-01A	0.0186676	Tumor	BRCA
TCGA-E2-A15A-01A	0.893027	Tumor	BRCA
TCGA-BH-A1FE-11B	0.407365	Normal	BRCA
TCGA-BH-A1EO-11A	0.0826092	Normal	BRCA
TCGA-D8-A1JT-01A	0.283194	Tumor	BRCA
TCGA-D8-A142-01A	0.0103604	Tumor	BRCA
TCGA-A2-A3Y0-01A	0.205347	Tumor	BRCA
TCGA-AQ-A0Y5-01A	0.66686	Tumor	BRCA
TCGA-A8-A07W-01A	0.300301	Tumor	BRCA
TCGA-A1-A0SM-01A	0.0292345	Tumor	BRCA
TCGA-AC-A3EH-01A	1.18573	Tumor	BRCA
TCGA-MS-A51U-01A	0.0422449	Tumor	BRCA
TCGA-AR-A24K-01A	0.0576439	Tumor	BRCA
TCGA-AC-A2BM-01A	0.00790155	Tumor	BRCA
TCGA-A2-A3XY-01A	0	Tumor	BRCA
TCGA-E2-A14W-01A	1.70932	Tumor	BRCA
TCGA-BH-A1F8-01A	0.428487	Tumor	BRCA
TCGA-E9-A1RA-01A	0	Tumor	BRCA
TCGA-A8-A0A6-01A	0.774605	Tumor	BRCA
TCGA-AC-A7VC-01A	0.347589	Tumor	BRCA
TCGA-C8-A27B-01A	0.0160843	Tumor	BRCA
TCGA-S3-AA15-01A	0.278315	Tumor	BRCA
TCGA-BH-A1ES-01A	0	Tumor	BRCA
TCGA-E2-A1L6-01A	0.0326083	Tumor	BRCA
TCGA-BH-A0DT-11A	0.126713	Normal	BRCA
TCGA-E9-A1R0-01A	0.00599269	Tumor	BRCA
TCGA-BH-A0B6-01A	0.30762	Tumor	BRCA
TCGA-B6-A0RN-01A	0	Tumor	BRCA
TCGA-A8-A09W-01A	0.986024	Tumor	BRCA
TCGA-EW-A1P3-01A	0	Tumor	BRCA
TCGA-A7-A13F-11A	0.0503927	Normal	BRCA
TCGA-A2-A0T6-01A	0.00615793	Tumor	BRCA
TCGA-A7-A5ZW-01A	0	Tumor	BRCA
TCGA-BH-A203-01A	1.04388	Tumor	BRCA
TCGA-DS-A7WI-01A	2.7777	Tumor	CESC
TCGA-EX-A449-01A	3.6146	Tumor	CESC
TCGA-VS-A958-01A	2.9431	Tumor	CESC
TCGA-MY-A5BE-01A	3.98865	Tumor	CESC
TCGA-C5-A905-01A	2.29451	Tumor	CESC
TCGA-Q1-A73Q-01A	0.527069	Tumor	CESC
TCGA-BI-A0VR-01A	3.16014	Tumor	CESC
TCGA-EK-A2PK-01A	0.0805265	Tumor	CESC
TCGA-FU-A3WB-01A	4.27619	Tumor	CESC
TCGA-MA-AA41-01A	2.48246	Tumor	CESC
TCGA-IR-A3LK-01A	0.137035	Tumor	CESC
TCGA-VS-A952-01A	0.248967	Tumor	CESC
TCGA-C5-A8YT-01A	0.0247165	Tumor	CESC
TCGA-EA-A5ZD-01A	2.78968	Tumor	CESC
TCGA-C5-A1MI-01A	2.67812	Tumor	CESC
TCGA-EK-A2RO-01A	1.7646	Tumor	CESC
TCGA-FU-A3YQ-01A	1.42799	Tumor	CESC
TCGA-C5-A7CL-01A	1.84679	Tumor	CESC
TCGA-VS-A9UB-01A	2.23536	Tumor	CESC
TCGA-C5-A1BM-01A	2.0786	Tumor	CESC
TCGA-C5-A2LY-01A	0.0405798	Tumor	CESC
TCGA-EA-A50E-01A	1.71875	Tumor	CESC
TCGA-ZJ-AAXU-01A	3.22803	Tumor	CESC
TCGA-HM-A6W2-01A	2.93362	Tumor	CESC
TCGA-C5-A1MQ-01A	0.411966	Tumor	CESC
TCGA-C5-A1BE-01B	3.25434	Tumor	CESC
TCGA-C5-A1MN-01A	1.37768	Tumor	CESC
TCGA-VS-A9U7-01A	3.55703	Tumor	CESC
TCGA-ZJ-AB0I-01A	0.424963	Tumor	CESC
TCGA-LP-A4AX-01A	1.3915	Tumor	CESC
TCGA-JW-A5VH-01A	5.13165	Tumor	CESC
TCGA-C5-A902-01A	1.3859	Tumor	CESC
TCGA-FU-A23L-01A	2.88831	Tumor	CESC
TCGA-FU-A3NI-01A	2.64976	Tumor	CESC
TCGA-VS-A9UT-01A	1.32737	Tumor	CESC
TCGA-C5-A8YR-01A	0.0981741	Tumor	CESC
TCGA-VS-A94X-01A	0.626566	Tumor	CESC
TCGA-VS-A8EK-01A	2.2814	Tumor	CESC
TCGA-FU-A3HZ-01A	4.29575	Tumor	CESC
TCGA-ZJ-AAXT-01A	1.76861	Tumor	CESC
TCGA-C5-A2LT-01A	2.88891	Tumor	CESC
TCGA-WL-A834-01A	3.28219	Tumor	CESC
TCGA-FU-A40J-01A	1.95702	Tumor	CESC
TCGA-MU-A5YI-01A	2.43651	Tumor	CESC
TCGA-MA-AA3W-01A	2.80436	Tumor	CESC
TCGA-EK-A2PG-01A	2.78269	Tumor	CESC
TCGA-UC-A7PG-06A	3.23318	Tumor	CESC
TCGA-EA-A5ZE-01A	1.2713	Tumor	CESC
TCGA-4J-AA1J-01A	3.0894	Tumor	CESC
TCGA-C5-A7CH-01A	1.79391	Tumor	CESC
TCGA-C5-A8XH-01A	0.0629896	Tumor	CESC
TCGA-JW-A69B-01A	2.18893	Tumor	CESC
TCGA-ZX-AA5X-01A	1.87259	Tumor	CESC
TCGA-VS-A9V0-01A	0.144933	Tumor	CESC
TCGA-EA-A97N-01A	1.00297	Tumor	CESC
TCGA-Q1-A73S-01A	3.08564	Tumor	CESC
TCGA-ZJ-AAXA-01A	1.76814	Tumor	CESC
TCGA-DS-A0VL-01A	3.57782	Tumor	CESC
TCGA-C5-A1BN-01B	2.61856	Tumor	CESC
TCGA-EK-A2IR-01A	2.21794	Tumor	CESC
TCGA-C5-A2M1-01A	2.21132	Tumor	CESC
TCGA-C5-A7CJ-01A	3.13823	Tumor	CESC
TCGA-EA-A1QT-01A	4.25467	Tumor	CESC
TCGA-VS-A957-01A	4.64557	Tumor	CESC
TCGA-JW-A5VK-01A	2.61668	Tumor	CESC
TCGA-EK-A2R7-01A	0	Tumor	CESC
TCGA-EA-A4BA-01A	3.77948	Tumor	CESC
TCGA-EA-A411-01A	3.44632	Tumor	CESC
TCGA-HM-A6W2-06A	0.201246	Tumor	CESC
TCGA-C5-A7UE-01A	1.04807	Tumor	CESC
TCGA-JW-A5VI-01A	2.96944	Tumor	CESC
TCGA-VS-A9UD-01A	1.93981	Tumor	CESC
TCGA-DS-A0VN-01A	1.17685	Tumor	CESC
TCGA-HM-A3JK-01A	3.99661	Tumor	CESC
TCGA-LP-A5U3-01A	1.72683	Tumor	CESC
TCGA-DG-A2KH-01A	0.016866	Tumor	CESC
TCGA-C5-A2LS-01A	0.411541	Tumor	CESC
TCGA-IR-A3LH-01A	2.59133	Tumor	CESC
TCGA-Q1-A5R3-01A	1.30904	Tumor	CESC
TCGA-MA-AA3X-01A	0.731907	Tumor	CESC
TCGA-VS-A954-01A	2.4198	Tumor	CESC
TCGA-EA-A3HS-01A	0.041673	Tumor	CESC
TCGA-EA-A3HR-01A	2.08472	Tumor	CESC
TCGA-ZJ-AB0H-01A	3.16288	Tumor	CESC
TCGA-JX-A3Q0-01A	0.0963437	Tumor	CESC
TCGA-DS-A3LQ-01A	0.98394	Tumor	CESC
TCGA-EK-A2R8-01A	0.0246998	Tumor	CESC
TCGA-FU-A3TX-01A	2.12643	Tumor	CESC
TCGA-EA-A556-01A	0.135416	Tumor	CESC
TCGA-VS-A9UO-01A	1.86166	Tumor	CESC
TCGA-EX-A3L1-01A	2.67503	Tumor	CESC
TCGA-C5-A7CM-01A	0.363661	Tumor	CESC
TCGA-ZJ-AAXF-01A	3.15825	Tumor	CESC
TCGA-2W-A8YY-01A	3.29783	Tumor	CESC
TCGA-VS-A9UR-01A	2.05436	Tumor	CESC
TCGA-C5-A7X3-01A	1.08544	Tumor	CESC
TCGA-HM-A4S6-01A	0.0603003	Tumor	CESC
TCGA-FU-A770-01A	1.18327	Tumor	CESC
TCGA-VS-A9UC-01A	1.61757	Tumor	CESC
TCGA-DS-A1OC-01A	2.9082	Tumor	CESC
TCGA-EX-A69M-01A	3.80132	Tumor	CESC
TCGA-C5-A1MK-01A	1.33033	Tumor	CESC
TCGA-JW-A5VJ-01A	2.77412	Tumor	CESC
TCGA-EX-A1H6-01B	0.937319	Tumor	CESC
TCGA-EA-A3Y4-01A	0.409087	Tumor	CESC
TCGA-JW-A5VL-01A	0.488159	Tumor	CESC
TCGA-EA-A1QS-01A	2.00402	Tumor	CESC
TCGA-EK-A2PM-01A	0.169066	Tumor	CESC
TCGA-JX-A3PZ-01A	0.681075	Tumor	CESC
TCGA-DG-A2KK-01A	1.07976	Tumor	CESC
TCGA-VS-A8QM-01A	2.21085	Tumor	CESC
TCGA-C5-A7CO-01A	2.88547	Tumor	CESC
TCGA-VS-A9UH-01A	1.56682	Tumor	CESC
TCGA-EA-A439-01A	4.39101	Tumor	CESC
TCGA-EK-A3GJ-01A	0.0259965	Tumor	CESC
TCGA-EA-A3HQ-01A	4.67588	Tumor	CESC
TCGA-EA-A6QX-01A	1.79161	Tumor	CESC
TCGA-C5-A7UI-01A	0.834448	Tumor	CESC
TCGA-ZJ-AAXD-01A	1.3966	Tumor	CESC
TCGA-LP-A4AV-01A	0.13183	Tumor	CESC
TCGA-VS-A950-01A	1.90588	Tumor	CESC
TCGA-C5-A3HD-01B	2.67307	Tumor	CESC
TCGA-DS-A5RQ-01A	2.81494	Tumor	CESC
TCGA-VS-A9UP-01A	1.63196	Tumor	CESC
TCGA-C5-A7CG-01A	4.11099	Tumor	CESC
TCGA-MY-A5BD-01A	4.39274	Tumor	CESC
TCGA-C5-A1M6-01A	0.0345261	Tumor	CESC
TCGA-VS-A8QF-01A	2.48524	Tumor	CESC
TCGA-EK-A2RE-01A	0.160366	Tumor	CESC
TCGA-UC-A7PG-01A	2.85329	Tumor	CESC
TCGA-VS-AA62-01A	2.03033	Tumor	CESC
TCGA-C5-A2M2-01A	1.55452	Tumor	CESC
TCGA-MA-AA3Y-01A	1.5851	Tumor	CESC
TCGA-MY-A913-01A	1.10181	Tumor	CESC
TCGA-C5-A7CK-01A	3.01718	Tumor	CESC
TCGA-UC-A7PI-01A	0.965402	Tumor	CESC
TCGA-C5-A7X5-01A	2.02111	Tumor	CESC
TCGA-DG-A2KJ-01A	1.07493	Tumor	CESC
TCGA-VS-A9V3-01A	3.49367	Tumor	CESC
TCGA-DS-A7WF-01A	2.20452	Tumor	CESC
TCGA-C5-A8XK-01A	0.734811	Tumor	CESC
TCGA-EA-A5FO-01A	3.07264	Tumor	CESC
TCGA-VS-A9UZ-01A	3.87811	Tumor	CESC
TCGA-EK-A2IP-01A	1.91914	Tumor	CESC
TCGA-VS-A94W-01A	2.38696	Tumor	CESC
TCGA-DS-A1OB-01A	0.182897	Tumor	CESC
TCGA-EA-A410-01A	2.14879	Tumor	CESC
TCGA-EX-A8YF-01A	1.721	Tumor	CESC
TCGA-EK-A2H0-01A	3.39385	Tumor	CESC
TCGA-VS-A9UV-01A	3.94216	Tumor	CESC
TCGA-LP-A7HU-01A	0.20709	Tumor	CESC
TCGA-VS-A8EI-01A	2.11924	Tumor	CESC
TCGA-BI-A0VS-01A	0.455077	Tumor	CESC
TCGA-DS-A0VM-01A	1.36538	Tumor	CESC
TCGA-IR-A3LB-01A	1.93233	Tumor	CESC
TCGA-VS-A8EC-01A	4.76559	Tumor	CESC
TCGA-VS-A9V2-01A	3.65428	Tumor	CESC
TCGA-EK-A3GN-01A	3.30688	Tumor	CESC
TCGA-IR-A3LA-01A	5.30206	Tumor	CESC
TCGA-C5-A7X8-01A	1.33423	Tumor	CESC
TCGA-EK-A2RL-01A	1.44773	Tumor	CESC
TCGA-C5-A0TN-01A	2.26553	Tumor	CESC
TCGA-FU-A57G-01A	0.344753	Tumor	CESC
TCGA-EK-A2PI-01A	3.49013	Tumor	CESC
TCGA-Q1-A73P-01A	0.254299	Tumor	CESC
TCGA-C5-A1MP-01A	3.3873	Tumor	CESC
TCGA-VS-A8EL-01A	3.28925	Tumor	CESC
TCGA-C5-A1BQ-01C	0.713195	Tumor	CESC
TCGA-ZJ-AAXI-01A	3.93728	Tumor	CESC
TCGA-FU-A23K-01A	3.85204	Tumor	CESC
TCGA-Q1-A6DT-01A	1.98666	Tumor	CESC
TCGA-EK-A2H1-01A	1.80266	Tumor	CESC
TCGA-C5-A1M5-01A	0.428932	Tumor	CESC
TCGA-EA-A44S-01A	3.19028	Tumor	CESC
TCGA-EA-A78R-01A	2.30943	Tumor	CESC
TCGA-C5-A7XC-01A	0.551975	Tumor	CESC
TCGA-VS-A9V4-01A	0.150709	Tumor	CESC
TCGA-EK-A2RA-01A	4.16147	Tumor	CESC
TCGA-EX-A1H5-01A	3.27551	Tumor	CESC
TCGA-VS-A953-01A	0.121493	Tumor	CESC
TCGA-MA-AA3Z-01A	3.09463	Tumor	CESC
TCGA-VS-A959-01A	1.15976	Tumor	CESC
TCGA-FU-A3EO-01A	0.55147	Tumor	CESC
TCGA-BI-A20A-01A	2.35177	Tumor	CESC
TCGA-DS-A1OD-01A	3.27802	Tumor	CESC
TCGA-C5-A1M9-01A	0.758257	Tumor	CESC
TCGA-MY-A5BF-11A	0	Normal	CESC
TCGA-Q1-A6DW-01A	1.97319	Tumor	CESC
TCGA-C5-A3HF-01A	1.15387	Tumor	CESC
TCGA-VS-A8Q9-01A	2.23998	Tumor	CESC
TCGA-Q1-A5R2-01A	1.83776	Tumor	CESC
TCGA-VS-A8Q8-01A	0.455871	Tumor	CESC
TCGA-C5-A1BJ-01A	3.1411	Tumor	CESC
TCGA-Q1-A6DV-01A	5.38626	Tumor	CESC
TCGA-EK-A3GK-01A	0.51229	Tumor	CESC
TCGA-IR-A3LF-01A	1.27787	Tumor	CESC
TCGA-C5-A1M7-01A	2.81756	Tumor	CESC
TCGA-EK-A2PL-01A	2.89296	Tumor	CESC
TCGA-LP-A4AU-01A	1.5842	Tumor	CESC
TCGA-ZJ-AAXJ-01A	2.93861	Tumor	CESC
TCGA-VS-A94Z-01A	0.0968337	Tumor	CESC
TCGA-EK-A2GZ-01A	2.53324	Tumor	CESC
TCGA-JW-A852-01A	3.14788	Tumor	CESC
TCGA-VS-A9V5-01A	1.98686	Tumor	CESC
TCGA-ZJ-AAXB-01A	0.0201575	Tumor	CESC
TCGA-EK-A2R9-01A	2.9363	Tumor	CESC
TCGA-C5-A3HE-01A	2.36123	Tumor	CESC
TCGA-ZJ-A8QR-01A	1.01678	Tumor	CESC
TCGA-EK-A2RC-01A	2.51408	Tumor	CESC
TCGA-C5-A1ML-01A	2.07398	Tumor	CESC
TCGA-FU-A5XV-01A	3.08555	Tumor	CESC
TCGA-EA-A43B-01A	1.93796	Tumor	CESC
TCGA-MA-AA42-01A	3.56319	Tumor	CESC
TCGA-VS-A9UJ-01A	0.742506	Tumor	CESC
TCGA-VS-A9V1-01A	1.24805	Tumor	CESC
TCGA-JW-AAVH-01A	2.7313	Tumor	CESC
TCGA-VS-A8EJ-01A	0.141178	Tumor	CESC
TCGA-Q1-A73O-01A	1.88784	Tumor	CESC
TCGA-FU-A2QG-01A	2.70538	Tumor	CESC
TCGA-DS-A1O9-01A	0.0882322	Tumor	CESC
TCGA-VS-A8QA-01A	1.14578	Tumor	CESC
TCGA-C5-A1MH-01A	0.716115	Tumor	CESC
TCGA-XS-A8TJ-01A	3.3419	Tumor	CESC
TCGA-C5-A1ME-01A	0.898045	Tumor	CESC
TCGA-C5-A2LZ-01A	2.8529	Tumor	CESC
TCGA-HM-A3JJ-11A	0.0288968	Normal	CESC
TCGA-GH-A9DA-01A	1.06204	Tumor	CESC
TCGA-VS-A8QH-01A	3.21549	Tumor	CESC
TCGA-VS-A9U6-01A	1.35276	Tumor	CESC
TCGA-C5-A8YQ-01A	2.53705	Tumor	CESC
TCGA-DS-A1OA-01A	2.19123	Tumor	CESC
TCGA-HG-A2PA-01A	1.66336	Tumor	CESC
TCGA-EA-A3QD-01A	2.51978	Tumor	CESC
TCGA-C5-A7UC-01A	0.680195	Tumor	CESC
TCGA-MA-AA43-01A	2.72433	Tumor	CESC
TCGA-Q1-A73R-01A	6.04104	Tumor	CESC
TCGA-PN-A8MA-01A	0.352871	Tumor	CESC
TCGA-C5-A2LV-01A	2.82771	Tumor	CESC
TCGA-VS-A9UQ-01A	1.94706	Tumor	CESC
TCGA-MY-A5BF-01A	1.80373	Tumor	CESC
TCGA-JX-A3Q8-01A	6.05206	Tumor	CESC
TCGA-VS-A9UM-01A	3.39831	Tumor	CESC
TCGA-VS-A8EH-01A	2.91009	Tumor	CESC
TCGA-LP-A4AW-01A	3.84649	Tumor	CESC
TCGA-C5-A1MJ-01A	0.277805	Tumor	CESC
TCGA-UC-A7PD-01A	2.24524	Tumor	CESC
TCGA-EK-A2RK-01A	0.0244297	Tumor	CESC
TCGA-Q1-A5R1-01A	3.61932	Tumor	CESC
TCGA-VS-A9U5-01A	1.71005	Tumor	CESC
TCGA-EA-A3QE-01A	1.45798	Tumor	CESC
TCGA-EK-A3GM-01A	1.04302	Tumor	CESC
TCGA-EA-A3HT-01A	3.04325	Tumor	CESC
TCGA-IR-A3L7-01A	3.02515	Tumor	CESC
TCGA-C5-A2LX-01A	1.66323	Tumor	CESC
TCGA-MU-A51Y-01A	1.80517	Tumor	CESC
TCGA-JX-A5QV-01A	4.91048	Tumor	CESC
TCGA-FU-A3HY-01A	2.68382	Tumor	CESC
TCGA-MU-A8JM-01A	1.87686	Tumor	CESC
TCGA-RA-A741-01A	0.749757	Tumor	CESC
TCGA-C5-A1BF-01B	0.844515	Tumor	CESC
TCGA-C5-A3HL-01A	1.476	Tumor	CESC
TCGA-EK-A2RN-01A	2.99735	Tumor	CESC
TCGA-C5-A901-01A	1.67681	Tumor	CESC
TCGA-VS-A9UI-01A	0.108067	Tumor	CESC
TCGA-VS-A9UY-01A	2.04102	Tumor	CESC
TCGA-C5-A1MF-01A	2.70415	Tumor	CESC
TCGA-VS-A9UL-01A	5.39548	Tumor	CESC
TCGA-ZJ-AAXN-01A	2.37175	Tumor	CESC
TCGA-ZJ-A8QQ-01A	2.80152	Tumor	CESC
TCGA-C5-A8XI-01A	1.3415	Tumor	CESC
TCGA-C5-A8XJ-01A	1.44847	Tumor	CESC
TCGA-EA-A5ZF-01A	0.270213	Tumor	CESC
TCGA-IR-A3LC-01A	3.00277	Tumor	CESC
[truncated: 9,058 more rows]
