# Supplementary material for: Zic Family Member 2 (ZIC2): a Potential Diagnostic and Prognostic Biomarker for Pan-Cancer
Source: Front Mol Biosci. 2021 Feb 16;8:631067. doi: 10.3389/fmolb.2021.631067 (PMC7921168; doi:10.3389/fmolb.2021.631067)
Supplement: Supplementary file 2 [file table2.xlsx]

## Sheet: Correlation coefficient
CancerType	Gene	StromalScore	ImmuneScore
ACC	ZIC2	-0.434492	-0.475819
BLCA	ZIC2	0.0885794	0.101767
BRCA	ZIC2	-0.0427994	-0.0159048
CESC	ZIC2	-0.0809935	-0.0614474
CHOL	ZIC2	-0.129987	0.0319176
COAD	ZIC2	0.0735855	0.228446
DLBC	ZIC2	-0.0688011	-0.191114
ESCA	ZIC2	-0.144802	-0.262277
GBM	ZIC2	-0.0132516	0.0181185
HNSC	ZIC2	-0.224312	-0.0996093
KICH	ZIC2	-0.0528761	-0.057416
KIRC	ZIC2	0.0292034	0.110543
KIRP	ZIC2	-0.0548855	-0.128064
LAML	ZIC2	0.0195461	-0.00971915
LGG	ZIC2	0.212814	0.106394
LIHC	ZIC2	-0.181164	-0.0207623
LUAD	ZIC2	0.106762	0.0966203
LUSC	ZIC2	-0.274885	-0.345496
MESO	ZIC2	0.107311	-0.28835
OV	ZIC2	-0.185766	-0.109612
PAAD	ZIC2	-0.231493	-0.170015
PCPG	ZIC2	0.0804843	0.0286658
PRAD	ZIC2	0.0320238	0.000919095
READ	ZIC2	0.0508161	0.101702
SARC	ZIC2	-0.451744	-0.301752
SKCM	ZIC2	-0.0628144	-0.081672
STAD	ZIC2	-0.0204894	-0.0473975
TGCT	ZIC2	0.258445	-0.373986
THCA	ZIC2	0.175896	0.134337
THYM	ZIC2	0.149813	0.0723911
UCEC	ZIC2	0.0460507	0.0180976
UCS	ZIC2	-0.0990431	0.281203
UVM	ZIC2	0.362789	0.373079

## Sheet: P Value
CancerType	Gene	StromalScore	ImmuneScore
ACC	ZIC2	6.30921e-05	9.3438e-06
BLCA	ZIC2	0.0728386	0.0391884
BRCA	ZIC2	0.155284	0.597572
CESC	ZIC2	0.157478	0.283769
CHOL	ZIC2	0.448402	0.853206
COAD	ZIC2	0.110732	5.41189e-07
DLBC	ZIC2	0.642179	0.193188
ESCA	ZIC2	0.0660411	0.000776499
GBM	ZIC2	0.864497	0.815497
HNSC	ZIC2	4.09691e-07	0.0256656
KICH	ZIC2	0.675712	0.649616
KIRC	ZIC2	0.500286	0.0105052
KIRP	ZIC2	0.352521	0.0295091
LAML	ZIC2	0.811715	0.905718
LGG	ZIC2	8.30991e-07	0.0143901
LIHC	ZIC2	0.000429928	0.688992
LUAD	ZIC2	0.0142966	0.0267002
LUSC	ZIC2	4.60803e-10	2.18271e-15
MESO	ZIC2	0.325389	0.00709479
OV	ZIC2	0.000276664	0.0328993
PAAD	ZIC2	0.00187664	0.0232778
PCPG	ZIC2	0.278778	0.700085
PRAD	ZIC2	0.475383	0.983661
READ	ZIC2	0.514287	0.190942
SARC	ZIC2	1.24762e-14	6.13207e-07
SKCM	ZIC2	0.173528	0.0766041
STAD	ZIC2	0.692479	0.360035
TGCT	ZIC2	0.00112384	1.51536e-06
THCA	ZIC2	6.50441e-05	0.00236499
THYM	ZIC2	0.103907	0.433988
UCEC	ZIC2	0.28187	0.672499
UCS	ZIC2	0.466624	0.0361264
UVM	ZIC2	0.000942135	0.000653589
