# Supplementary material for: Zic Family Member 2 (ZIC2): a Potential Diagnostic and Prognostic Biomarker for Pan-Cancer
Source: Front Mol Biosci. 2021 Feb 16;8:631067. doi: 10.3389/fmolb.2021.631067 (PMC7921168; doi:10.3389/fmolb.2021.631067)
Supplement: Supplementary file 3 [file table3.xlsx]

## Sheet: Correlation coefficient
CancerType	Gene	B cells naive	B cells memory	Plasma cells	T cells CD8	T cells CD4 naive	T cells CD4 memory resting	T cells CD4 memory activated	T cells follicular helper	T cells regulatory (Tregs)	T cells gamma delta	NK cells resting	NK cells activated	Monocytes	Macrophages M0	Macrophages M1	Macrophages M2	Dendritic cells resting	Dendritic cells activated	Mast cells resting	Mast cells activated	Eosinophils	Neutrophils
ACC	ZIC2	-0.179637	0.22826	-0.167992	-0.133274	1	-0.0691141	1	0.303547	0.00976647	-0.249413	0.0919075	-0.309998	0.035491	0.270327	0.062952	-0.186551	-0.201018	0.256418	-0.350854	0.128226	0.281155	-0.00984477
BLCA	ZIC2	-0.122446	0.058504	-0.105432	-0.0400155	1	0.04037	0.0198965	0.0925054	-0.0651813	-0.0699836	0.0480238	0.121649	-0.0172877	0.0786043	0.0355509	-0.0141149	0.12508	-0.0101679	-0.0412026	0.0203061	0.0343762	0.063229
BRCA	ZIC2	-0.0792139	0.00556243	-0.0151509	0.0138593	1	0.00765243	0.0372197	0.0040292	-0.00861772	0.0314301	1	0.0160895	-0.0571007	0.0737475	0.0708494	-0.0306958	-0.0486427	0.00254901	-0.040874	1	1	0.0306954
CESC	ZIC2	-0.00383749	0.0722024	-0.0455714	0.0237707	1	0.00191304	0.0107325	-0.0451439	0.012639	0.0181846	0.00954927	-0.053818	0.0236427	-0.14789	0.0579179	-0.0067874	0.227325	-0.00751893	0.107224	-0.104334	1	-0.0783227
CHOL	ZIC2	-0.203085	0.152494	0.301724	0.334311	1	-0.380865	-0.00423738	-0.0786873	0.122699	1	1	0.0553722	0.10393	-0.00604894	-0.197581	0.0549853	0	0.116559	0.000372241	-0.000506657	1	-0.107123
COAD	ZIC2	0.00999024	-0.022897	0.0138808	0.0906223	1	-0.0473716	-0.204293	0.197309	0.0754166	1	-0.00109671	0.127493	-0.0861904	-0.0942589	0.129153	0.0563868	-0.152469	0.0730532	-0.000778106	-0.00129157	-0.067504	0.0607175
DLBC	ZIC2	0.120456	0.132765	1	0.00589723	1	0.0936293	-0.0601736	-0.2882	-0.0371062	-0.028825	1	-0.428212	0.089888	-0.123405	0.17517	0.251069	-0.00255098	-0.226563	0.127012	1	1	1
ESCA	ZIC2	-0.182242	0.0437199	-0.0789354	-0.143939	1	-0.00712972	0.0379481	-0.0443836	-0.0975586	1	0.0461173	0.112349	0.146571	0.122629	-0.171239	0.0197881	0.164722	0.122666	-0.0605304	0.0789116	1	-0.0560357
GBM	ZIC2	-0.0626693	0.0165517	-0.183498	-0.203395	1	0.260821	-0.0431523	-0.0204736	1	-0.134234	0.128579	-0.0248263	0.142162	-0.102031	0.0356226	-0.142686	0.0109532	1	0.125486	-0.168851	0.0416924	-0.0637177
HNSC	ZIC2	0.00201881	0.0263934	0.232822	0.130463	1	-0.126117	0.0544027	0.174385	0.14765	1	0.0262334	-0.0861688	-0.0522808	-0.0658797	-0.114527	-0.0399285	-0.12651	0.00598945	0.0327311	-0.0827712	1	-0.206843
KICH	ZIC2	0.169834	1	-0.0539391	0.0694762	1	0.0305834	1	0.332999	0.122338	-0.137522	-0.151842	-0.126025	-0.222521	-0.167137	-0.0659125	-0.0564211	-0.1061	0.0287382	0.0427223	1	-0.0160529	-0.0193209
KIRC	ZIC2	-0.0733333	0.0106509	0.078998	0.0879569	1	-0.0822784	0.202948	0.0432022	0.160723	-0.0166204	-0.0575609	-0.0470378	-0.074945	0.196974	-0.0531977	-0.0293222	-0.158676	-0.0162442	-0.317486	1	1	-0.0158345
KIRP	ZIC2	0.0370331	0.0534549	-0.0784638	-0.0769142	1	-0.0941565	0.0955655	0.181934	-0.00463056	1	-0.0323545	0.133964	-0.0783315	-0.0594433	0.236018	-0.110719	-0.0301584	0.112601	-0.0347218	1	1	-0.0194184
LAML	ZIC2	-0.103543	0.0486666	0.134398	0.00725575	0.145143	-0.0417269	0.125873	1	1	0.217319	-0.00395383	-0.0379648	0.000111425	1	1	-0.100561	1	1	0.101207	1	-0.070773	-0.00728366
LGG	ZIC2	0.039677	-0.0900094	1	-0.0158564	1	0.228126	1	-0.000663778	1	1	-0.0742422	0.0782351	-0.14534	0.0889126	0.191167	-0.00291995	-0.0616526	1	0.0504129	-0.0692062	-0.0860274	0.0209955
LIHC	ZIC2	-0.0273669	1	0.0199538	-0.0414964	1	0.0531112	0.0888567	0.134087	0.116139	-0.152153	-0.155911	0.000825503	-0.134922	0.18155	-0.0284923	-0.277036	0.0458736	0.108023	-0.139487	1	1	-0.0248064
LUAD	ZIC2	-0.0758637	0.0831159	-0.202602	0.0110282	1	0.0195688	0.0961537	-0.00837765	0.00847393	0.0631591	1	0.0153546	0.0448449	0.0222198	0.220369	0.0397302	-0.00527952	0.0410545	-0.0237602	1	-0.067855	-0.0450175
LUSC	ZIC2	0.0545424	-0.003205	-0.0309555	-0.0079568	1	-0.0564054	-0.164318	0.0427493	-0.106716	1	0.0816007	-0.0178343	-0.0313957	0.159915	-0.0136288	-0.0814203	0.0228365	-0.0305872	-0.0751422	0.124479	-0.0168975	-0.183662
MESO	ZIC2	-0.0657487	-0.135811	-0.344703	-0.00227234	1	0.240731	-0.148073	-0.121265	0.14585	1	1	-0.131617	-0.12279	0.036007	0.0283832	0.283632	0.11269	-0.0670135	-0.114429	1	1	-0.0679496
OV	ZIC2	0.12224	-0.0155593	0.0769786	-0.00709312	1	-0.0612708	0.000243286	0.181394	0.0261063	-0.054812	1	-0.0464451	-0.0293068	-0.0356049	0.0380739	-0.0670186	-0.083726	0.124318	-0.0705823	-0.0549007	1	0.0289353
PAAD	ZIC2	-0.0616406	0.198756	-0.0953361	-0.15218	1	0.0331477	-0.195123	0.094405	0.00960325	1	-0.0222997	0.0753268	-0.152778	0.331897	0.048449	-0.0972173	-0.1565	0.167232	-0.198094	1	1	-0.0763915
PCPG	ZIC2	0.179531	-0.156125	-0.114032	0.0519844	1	-0.0712082	-0.159722	0.0252005	0.00310683	1	-0.156482	0.226979	-0.045737	-0.0662393	0.130882	0.106692	0.124609	-0.135377	0.189026	-0.148936	0.00197513	-0.176381
PRAD	ZIC2	-0.034751	-0.00883414	-0.131272	0.0585489	1	-0.0565033	0.0394839	-0.146193	0.0726826	1	1	0.0720861	0.0179134	-0.138472	0.138986	0.138131	0.0357827	-0.112081	-0.00801218	1	1	1
READ	ZIC2	-0.0131408	-0.0446365	-0.114466	0.105601	1	-0.193349	-0.122874	0.163821	0.0699988	1	-0.0838517	0.175271	-0.097762	0.108032	0.153178	0.10296	-0.0819219	0.12057	0.0401571	-0.110487	0.025222	0.0909385
SARC	ZIC2	-0.0831313	1	-0.0380755	-0.0885379	1	0.0336816	0.0847435	0.0528539	-0.0587549	-0.178678	1	-0.102889	-0.111115	0.286884	-0.071515	-0.0443271	0.0849813	-0.0339102	-0.221458	0.0631824	1	1
SKCM	ZIC2	-0.0327066	-0.0378825	-0.086023	-0.163038	1	0.074657	-0.0868981	-0.030188	-0.0590619	-0.0420676	0.0756152	-0.0143865	-0.0590111	0.116304	-0.264906	0.144118	-0.00493105	0.0758042	0.0418699	0.0768153	1	0.158909
STAD	ZIC2	-0.108614	0.0870828	-0.122927	-0.0138057	1	0.00916109	0.0738098	0.0918016	-0.110115	1	0.0725872	-0.0361759	-0.0851048	0.0335066	0.0553361	0.045186	-0.036633	0.0113234	-0.0294603	0.0398077	0.142654	0.0791257
TGCT	ZIC2	-0.586349	0.0888566	-0.239266	-0.136796	1	-0.0306873	-0.238782	0.0891001	0.0790225	1	1	0.251908	0.171995	0.176434	0.0302361	0.578246	-0.0384084	0.202067	0.135029	1	1	1
THCA	ZIC2	0.0563795	0.00889568	-0.0778482	-0.00930201	1	-0.0759101	0.105802	0.0608122	0.0850467	-0.0362259	0.0414337	-0.0591165	0.0219622	-0.0195404	0.00887171	-0.0515122	0.0621167	0.0614577	-0.0724192	1	1	1
THYM	ZIC2	0.150522	0.00334637	0.180377	-0.105521	0.0260041	-0.204048	0.263691	0.069297	0.145468	0.212465	-0.124144	0.0991571	-0.0362885	0.201886	0.0773721	0.213382	-0.273248	0.36754	-0.192585	1	1	1
UCEC	ZIC2	0.0315811	-0.0461039	0.106981	0.058541	1	-0.10307	0.130535	-0.000318175	-0.0846291	0.00273753	0.0319251	-0.0412978	-0.0387206	0.0474426	0.0102987	-0.0835545	-0.0586141	0.0423037	0.0313437	0.0370645	1	-0.000894212
UCS	ZIC2	-0.200569	0.240171	-0.0950404	-0.0382669	1	-0.166599	-0.0968628	-0.0300127	-0.112224	-0.0376706	0.110892	0.194529	-0.106532	0.233198	0.0551647	-0.203036	0.295399	0.113163	-0.0676008	0.118051	1	0.297217
UVM	ZIC2	-0.0431112	1	-0.239886	0.00296004	1	-0.0592882	-0.0463927	-0.0441934	0.13367	-0.0259358	0.223124	-0.297978	-0.163115	0.0923601	-0.321549	0.228472	-0.0262319	1	-0.327907	1	1	1

## Sheet: P Value
CancerType	Gene	B cells naive	B cells memory	Plasma cells	T cells CD8	T cells CD4 naive	T cells CD4 memory resting	T cells CD4 memory activated	T cells follicular helper	T cells regulatory (Tregs)	T cells gamma delta	NK cells resting	NK cells activated	Monocytes	Macrophages M0	Macrophages M1	Macrophages M2	Dendritic cells resting	Dendritic cells activated	Mast cells resting	Mast cells activated	Eosinophils	Neutrophils
ACC	ZIC2	0.25498	0.145968	0.287585	0.400117	1	0.663625	1	0.0506747	0.951052	0.111186	0.56267	0.0457264	0.823429	0.0833719	0.692063	0.236839	0.201776	0.101179	0.0227188	0.418361	0.071281	0.95066
BLCA	ZIC2	0.0233298	0.279928	0.051065	0.460097	1	0.456128	0.713485	0.0871475	0.228571	0.196022	0.375252	0.024252	0.749706	0.146305	0.511686	0.7945	0.0204949	0.851167	0.446883	0.707854	0.525742	0.242842
BRCA	ZIC2	0.00894989	0.854589	0.617636	0.647929	1	0.800942	0.219936	0.894391	0.776462	0.300304	1	0.59602	0.0597236	0.0149715	0.0194284	0.311743	0.108807	0.933071	0.177905	1	1	0.311749
CESC	ZIC2	0.947671	0.216285	0.435511	0.684303	1	0.973899	0.854359	0.439833	0.828856	0.755777	0.870265	0.356999	0.685912	0.0109809	0.321499	0.907586	8.16333e-05	0.897678	0.0658968	0.0735699	1	0.17973
CHOL	ZIC2	0.264944	0.404728	0.0932944	0.0620157	1	0.0322626	0.981637	0.668595	0.50349	1	1	0.763414	0.571352	0.973789	0.277168	0.764435	1	0.525234	0.998387	0.997804	1	0.559521
COAD	ZIC2	0.834102	0.631169	0.771039	0.0569431	1	0.320385	1.50068e-05	2.94639e-05	0.113351	1	0.981657	0.00728021	0.0702512	0.0476497	0.00654793	0.23679	0.00130346	0.125139	0.986985	0.978398	0.156545	0.202637
DLBC	ZIC2	0.414772	0.368349	1	0.968268	1	0.526749	0.684541	0.0469839	0.802287	0.845799	1	0.00239529	0.543467	0.403358	0.23371	0.0851966	0.986271	0.1215	0.389644	1	1	1
ESCA	ZIC2	0.0266319	0.597765	0.340267	0.0809245	1	0.931398	0.647017	0.59221	0.238158	1	0.577814	0.173988	0.0754688	0.137596	0.0374395	0.811326	0.0454327	0.137475	0.464895	0.340414	1	0.498752
GBM	ZIC2	0.435546	0.836987	0.0214248	0.0106209	1	0.0010048	0.591526	0.799101	1	0.0937173	0.108519	0.7576	0.0757461	0.203531	0.657821	0.0746648	0.891702	1	0.117355	0.0345155	0.604141	0.42789
HNSC	ZIC2	0.964048	0.555599	1.35798e-07	0.00344043	1	0.00469667	0.224154	8.7228e-05	0.000917142	1	0.557999	0.0539188	0.242775	0.140885	0.0103023	0.372476	0.00456815	0.893617	0.464787	0.0641381	1	3.02967e-06
KICH	ZIC2	0.322046	1	0.754706	0.687218	1	0.859457	1	0.0471974	0.47721	0.423814	0.376673	0.463931	0.192087	0.329904	0.702511	0.743789	0.537975	0.867859	0.804599	1	0.925964	0.910947
KIRC	ZIC2	0.0935572	0.807823	0.0707853	0.0441653	1	0.0598179	2.82137e-06	0.323622	0.000220419	0.70426	0.188317	0.282479	0.08655	5.55254e-06	0.224098	0.503013	0.00026562	0.71065	9.79298e-14	1	1	0.717633
KIRP	ZIC2	0.551428	0.389756	0.206415	0.215546	1	0.129212	0.123555	0.00317993	0.940652	1	0.602833	0.0304925	0.207183	0.338783	0.000118498	0.0741598	0.62768	0.0693448	0.576555	1	1	0.754861
LAML	ZIC2	0.205805	0.552908	0.0999161	0.929543	0.0753795	0.610955	0.123554	1	1	0.00735378	0.961571	0.643501	0.998917	1	1	0.219234	1	1	0.216277	1	0.387846	0.929272
LGG	ZIC2	0.454223	0.0890267	1	0.76495	1	1.30738e-05	1	0.990014	1	1	0.16099	0.139577	0.00586929	0.0930061	0.000274766	0.956075	0.244607	1	0.34154	0.191406	0.104155	0.692173
LIHC	ZIC2	0.639118	1	0.732442	0.47695	1	0.362539	0.127185	0.0210223	0.0458871	0.00874282	0.00719881	0.988716	0.0202283	0.00171044	0.625391	1.2904e-06	0.431684	0.0634435	0.0163315	1	1	0.670804
LUAD	ZIC2	0.082455	0.0570173	2.87225e-06	0.800968	1	0.654621	0.0275938	0.848132	0.846409	0.148416	1	0.725587	0.305084	0.611476	3.39517e-07	0.363602	0.903943	0.347818	0.586996	1	0.120462	0.303225
LUSC	ZIC2	0.22483	0.943182	0.491117	0.859555	1	0.209368	0.000234112	0.341571	0.0173185	1	0.0691229	0.691649	0.484971	0.000344712	0.761826	0.0697418	0.611531	0.49629	0.0942624	0.00545434	0.707079	3.80104e-05
MESO	ZIC2	0.554819	0.22087	0.00141694	0.983734	1	0.0283612	0.181573	0.274808	0.18829	1	1	0.235595	0.26877	0.746567	0.798945	0.00936542	0.310428	0.547214	0.302977	1	1	0.541618
OV	ZIC2	0.0322649	0.785987	0.178538	0.901493	1	0.28454	0.996613	0.00141369	0.648656	0.338474	1	0.417422	0.608993	0.53427	0.506289	0.241685	0.143308	0.0294211	0.217503	0.337691	1	0.613541
PAAD	ZIC2	0.423187	0.00915912	0.21484	0.0469213	1	0.666904	0.0105433	0.219373	0.900792	1	0.772197	0.327485	0.0460539	9.2226e-06	0.529169	0.205887	0.0409426	0.0287993	0.00939871	1	1	0.320674
PCPG	ZIC2	0.131298	0.190321	0.340196	0.664524	1	0.552243	0.180184	0.833571	0.979336	1	0.189298	0.0551893	0.702833	0.58038	0.273141	0.372383	0.296989	0.256864	0.111781	0.211802	0.986862	0.138315
PRAD	ZIC2	0.511606	0.867525	0.0127977	0.268543	1	0.285654	0.455791	0.00551624	0.169394	1	1	0.172931	0.735172	0.00860917	0.00836324	0.00877597	0.499143	0.0337613	0.879753	1	1	1
READ	ZIC2	0.871923	0.583782	0.158867	0.193898	1	0.0166373	0.130243	0.0430293	0.389904	1	0.302776	0.030234	0.22928	0.183778	0.0587119	0.205347	0.314078	0.137662	0.622124	0.173952	0.756964	0.263592
SARC	ZIC2	0.200314	1	0.558038	0.172483	1	0.604373	0.191694	0.415997	0.365811	0.00560323	1	0.112624	0.0865097	6.57607e-06	0.270805	0.495225	0.190446	0.60192	0.000563431	0.330739	1	1
SKCM	ZIC2	0.501799	0.436554	0.0768315	0.00075217	1	0.124812	0.073866	0.535314	0.22489	0.387561	0.120031	0.767706	0.22529	0.0165788	3.06141e-08	0.00293612	0.919362	0.119106	0.389797	0.114247	1	0.0010258
STAD	ZIC2	0.0365124	0.0939626	0.0178488	0.790985	1	0.860401	0.155953	0.077398	0.0339849	1	0.16294	0.48726	0.101699	0.519974	0.287752	0.385476	0.481771	0.827916	0.571629	0.44459	0.00591363	0.128182
TGCT	ZIC2	1.67606e-15	0.274726	0.00289495	0.0917695	1	0.706503	0.0029541	0.273407	0.331569	1	1	0.0016826	0.0335127	0.0291377	0.710624	4.99251e-15	0.637381	0.012251	0.0960813	1	1	1
THCA	ZIC2	0.264237	0.860281	0.122909	0.853969	1	0.132541	0.0357868	0.228447	0.0918305	0.473365	0.412116	0.241709	0.66385	0.699	0.860653	0.307768	0.218603	0.223537	0.151345	1	1	1
THYM	ZIC2	0.103744	0.971311	0.0506307	0.255445	0.779848	0.0266705	0.003912	0.455884	0.116012	0.0208975	0.180445	0.285389	0.696443	0.0283564	0.40497	0.020339	0.00275504	4.23519e-05	0.0366775	1	1	1
UCEC	ZIC2	0.489113	0.312449	0.0188059	0.199492	1	0.0236358	0.00409585	0.994441	0.0633827	0.952199	0.484391	0.365622	0.396325	0.298591	0.821574	0.0668264	0.19893	0.354052	0.492387	0.41685	1	0.984378
UCS	ZIC2	0.220843	0.140827	0.564938	0.817093	1	0.309534	0.557466	0.856076	0.496384	0.819896	0.501541	0.235352	0.518613	0.152716	0.73872	0.214315	0.0678916	0.492766	0.682613	0.474146	1	0.0661365
UVM	ZIC2	0.797181	1	0.14688	0.985928	1	0.723654	0.782103	0.7922	0.42367	0.877165	0.178133	0.0692135	0.32783	0.581286	0.049002	0.167687	0.875774	1	0.0444541	1	1	1
