# Supplementary material for: Zic Family Member 2 (ZIC2): a Potential Diagnostic and Prognostic Biomarker for Pan-Cancer
Source: Front Mol Biosci. 2021 Feb 16;8:631067. doi: 10.3389/fmolb.2021.631067 (PMC7921168; doi:10.3389/fmolb.2021.631067)
Supplement: Supplementary file 5 [file table5.xlsx]

## Sheet: Correlation Coefficient
CancerType	MLH1	MSH2	MSH6	PMS2	EPCAM
ACC	0.273072	0.366025	0.442911	0.00566273	0.114268
BLCA	0.0974295	0.168879	0.282567	0.0743691	0.00231401
BRCA	-0.0611898	0.072815	0.121729	0.0297963	0.116839
CESC	0.0772171	0.110427	0.0957478	-0.036807	-0.00831203
CHOL	-0.246341	0.15682	0.109069	0.010042	0.248953
COAD	-0.388755	-0.0095844	0.0181461	-0.140647	-0.170687
DLBC	-0.38098	-0.158354	0.0124507	-0.0192414	0.00170056
ESCA	-0.185342	0.228326	0.30647	0.145458	-0.05011
GBM	-0.0897494	-0.0512606	-0.0117555	0.142159	-0.207222
HNSC	0.271056	0.450494	0.486092	0.146082	0.438158
KICH	0.0623301	0.562262	0.60027	-0.211976	-0.665099
KIRC	0.0446205	0.0177558	0.143149	-0.121175	-0.0856535
KIRP	-0.00674045	0.301353	0.528694	-0.144832	0.149978
LAML	0.10604	0.145611	0.153515	0.0833974	-0.0321027
LGG	-0.0916537	0.0422397	-0.0914602	-0.0241405	-0.0342254
LIHC	0.172667	0.375931	0.289722	0.106862	0.170008
LUAD	-0.0503948	0.120177	0.204042	0.122676	-0.113537
LUSC	-0.0770461	0.138124	0.197558	0.21607	0.139187
MESO	0.0265722	0.322909	0.359238	-0.0243708	0.257486
OV	0.0688911	0.212681	0.226438	0.138848	0.0357311
PAAD	-0.104178	0.0957391	0.0635735	0.0116236	0.145926
PCPG	0.0275261	0.0281332	0.0358961	-0.0169262	-0.0218804
PRAD	0.0973491	0.0471496	0.0171398	0.0681921	0.113084
READ	0.022864	0.0616593	0.0335684	-0.0116649	-0.0420965
SARC	-0.00446895	0.190095	0.181278	0.199153	0.261401
SKCM	0.0012517	0.0638821	0.139685	0.0717632	0.0185148
STAD	-0.310984	0.143828	0.0589959	0.0557185	0.246766
TGCT	0.296414	-0.189533	0.0646829	-0.143731	0.272496
THCA	-0.0200461	-0.0351854	0.0398324	0.0494684	-0.0248927
THYM	-0.154717	-0.193131	-0.0852239	-0.0174374	0.224957
UCEC	0.171516	0.145385	0.173699	0.128988	-0.0768208
UCS	-0.183702	-0.0589172	-0.12006	-0.0876227	0.171418
UVM	0.0788938	0.0530437	0.0603632	0.0492349	-0.0451299

## Sheet: P Value
CancerType	MLH1	MSH2	MSH6	PMS2	EPCAM
ACC	0.014896	0.000908713	4.36093e-05	0.960497	0.315988
BLCA	0.048395	0.000586027	5.53246e-09	0.132276	0.962697
BRCA	0.0420804	0.0155265	5.01052e-05	0.322602	9.97999e-05
CESC	0.177905	0.0536466	0.094546	0.521236	0.884862
CHOL	0.147531	0.361043	0.526594	0.953648	0.143148
COAD	1.92579e-18	0.835652	0.694466	0.00221705	0.000197777
DLBC	0.00755106	0.282378	0.933064	0.89672	0.990847
ESCA	0.0182137	0.00347445	7.29692e-05	0.0647659	0.526567
GBM	0.247298	0.509327	0.879789	0.066036	0.00703527
HNSC	6.66193e-10	1.85079e-26	3.94024e-31	0.00102898	5.78337e-25
KICH	0.621835	1.09313e-06	1.25536e-07	0.0900436	1.51302e-09
KIRC	0.302928	0.681979	0.000898803	0.00500712	0.0476836
KIRP	0.909165	1.76328e-07	3.27069e-22	0.0137212	0.010679
LAML	0.195019	0.0744325	0.0598472	0.308648	0.69557
LGG	0.0350755	0.332223	0.0354643	0.579579	0.432129
LIHC	0.000798654	5.33022e-14	1.14939e-08	0.0388657	0.000963926
LUAD	0.248594	0.00578588	2.37903e-06	0.00483997	0.00915614
LUSC	0.0849285	0.00194327	8.39416e-06	1.05008e-06	0.00179104
MESO	0.808116	0.0024262	0.000681723	0.823745	0.0166933
OV	0.18079	2.98449e-05	8.52055e-06	0.00678384	0.487975
PAAD	0.166393	0.203642	0.399198	0.877617	0.0519443
PCPG	0.711468	0.705396	0.629506	0.820097	0.768758
PRAD	0.0296806	0.293173	0.702504	0.128198	0.0114753
READ	0.769303	0.428604	0.666713	0.881067	0.589086
SARC	0.942499	0.00195877	0.00317447	0.00116662	1.75555e-05
SKCM	0.978386	0.166318	0.00237852	0.119872	0.688578
STAD	7.49042e-10	0.00526355	0.254441	0.28183	1.31378e-06
TGCT	0.000171801	0.0178001	0.422419	0.0734434	0.000578588
THCA	0.651529	0.42784	0.36935	0.264809	0.574891
THYM	0.0929407	0.0353413	0.356765	0.850699	0.0139051
UCEC	5.43995e-05	0.00064076	4.3508e-05	0.00248392	0.0723548
UCS	0.175334	0.666231	0.378112	0.520772	0.206512
UVM	0.486663	0.640285	0.5948	0.664504	0.690996
