# Supplementary material for: Zic Family Member 2 (ZIC2): a Potential Diagnostic and Prognostic Biomarker for Pan-Cancer
Source: Front Mol Biosci. 2021 Feb 16;8:631067. doi: 10.3389/fmolb.2021.631067 (PMC7921168; doi:10.3389/fmolb.2021.631067)
Supplement: Supplementary file 6 [file table6.xlsx]

## Sheet: Correlation Coefficient
CancerType	DNMT1	TRDMT1	DNMT3A	DNMT3B	DNMT3L
ACC	0.424268	0.0978952	0.402714	0.10562	-0.0578889
BLCA	0.292244	0.0676845	0.064384	0.00798666	-0.0180588
BRCA	0.0700324	-0.0503975	0.0945677	0.151416	0.0296466
CESC	0.114274	-0.018662	0.0170724	-0.120785	-0.0626473
CHOL	0.0492083	-0.354534	0.276987	0.123306	-0.212887
COAD	0.117829	0.0421151	-0.321092	-0.22843	0.0321369
DLBC	-0.232219	-0.247776	-0.100133	-0.0857778	0.137588
ESCA	0.192542	0.0385276	0.131775	-0.0630012	0.122443
GBM	0.0137662	0.0074684	0.0444959	-0.187788	-0.194528
HNSC	0.370742	0.0127377	0.43582	-0.0412126	0.199258
KICH	0.597924	0.573697	0.63643	0.656886	0
KIRC	0.122087	-0.122898	0.115403	0.388145	0.103546
KIRP	0.349745	-0.0233515	0.00438597	0.363519	-0.0237441
LAML	0.00452873	0.259503	0.110864	0.137926	0.0990262
LGG	-0.0517008	-0.0433468	0.110086	-0.0337233	-0.0443193
LIHC	0.403757	0.266969	0.437722	0.401421	-0.160272
LUAD	0.193871	-0.121729	0.0249713	0.0704425	-0.0302169
LUSC	0.219302	0.0223172	0.248324	0.0625835	0.213306
MESO	0.427964	0.24132	0.435443	0.417977	-0.112487
OV	0.171572	0.173419	0.112037	0.169011	-0.0299517
PAAD	0.0994637	-0.259065	0.0892861	-0.00434284	0
PCPG	-0.0308782	-0.0389621	0.045796	0.014783	0
PRAD	0.0789537	0.0522654	0.0365581	0.0270148	0.0745342
READ	0.0685965	-0.124374	-0.238636	-0.117046	0.0637395
SARC	-0.0578052	-0.00477613	0.307171	0.0593835	0.0928864
SKCM	0.117622	0.0425742	0.0859845	0.0859993	-0.0391986
STAD	0.144731	0.0411793	-0.193714	-0.153992	0.0138237
TGCT	0.380431	0.291316	0.542691	0.330927	0.152082
THCA	0.0492461	-0.0199741	0.103562	0.112041	0.024461
THYM	-0.00230508	-0.320991	-0.126676	-0.353808	0.155589
UCEC	0.215052	0.0345815	0.0858655	0.0180884	-0.0610587
UCS	0.145048	0.12864	-0.380949	-0.228195	-0.217518
UVM	0.168734	0.00483357	0.0384108	0.0581786	-0.0756998

## Sheet: P Value
CancerType	DNMT1	TRDMT1	DNMT3A	DNMT3B	DNMT3L
ACC	9.75389e-05	0.390723	0.000233743	0.354236	0.612329
BLCA	1.55086e-09	0.170821	0.192697	0.871759	0.715094
BRCA	0.0199572	0.09419	0.00165721	4.31559e-07	0.325041
CESC	0.045787	0.745072	0.766127	0.0346894	0.274628
CHOL	0.775642	0.0338719	0.101956	0.473702	0.212548
COAD	0.0104876	0.361779	9.33846e-13	5.42222e-07	0.486567
DLBC	0.11223	0.0895112	0.498303	0.562123	0.351049
ESCA	0.0141002	0.626429	0.0946178	0.425767	0.12061
GBM	0.859425	0.923457	0.566841	0.0147869	0.0115132
HNSC	8.39558e-18	0.77588	1.09335e-24	0.356803	6.84344e-06
KICH	1.44651e-07	5.86551e-07	1.2127e-08	2.8099e-09	1
KIRC	0.00468587	0.0044161	0.00754079	1.11084e-20	0.0165816
KIRP	9.71273e-10	0.692615	0.94082	1.86139e-10	0.687716
LAML	0.955989	0.00129251	0.175359	0.0912454	0.226387
LGG	0.235188	0.319694	0.0112868	0.438918	0.308948
LIHC	4.26084e-16	1.59641e-07	6.14942e-19	6.50585e-16	0.00187554
LUAD	7.52223e-06	0.00518067	0.567705	0.106584	0.489237
LUSC	7.16502e-07	0.618244	1.77271e-08	0.161909	1.44961e-06
MESO	3.95186e-05	0.0251978	2.78795e-05	6.2183e-05	0.30246
OV	0.000796464	0.000697172	0.0291982	0.000955825	0.561038
PAAD	0.186521	0.000479759	0.235938	0.954121	1
PCPG	0.678179	0.600517	0.538162	0.842559	1
PRAD	0.0780659	0.243861	0.415146	0.547133	0.0962911
READ	0.378404	0.109283	0.00189833	0.131967	0.413162
SARC	0.350429	0.938554	3.75219e-07	0.337408	0.132984
SKCM	0.0106253	0.356565	0.0622408	0.0621956	0.396006
STAD	0.00498271	0.426551	0.000160298	0.00279032	0.789613
TGCT	9.64044e-07	0.000224579	2.51255e-13	2.448e-05	0.0580567
THCA	0.266966	0.652699	0.019319	0.0113411	0.581541
THYM	0.980151	0.000371831	0.169808	7.90324e-05	0.0910919
UCEC	3.72845e-07	0.419133	0.0445179	0.672655	0.15346
UCS	0.286148	0.344722	0.00377284	0.0907345	0.107312
UVM	0.134602	0.966058	0.735156	0.608224	0.504528
