# Supplementary material for: Zic Family Member 2 (ZIC2): a Potential Diagnostic and Prognostic Biomarker for Pan-Cancer
Source: Front Mol Biosci. 2021 Feb 16;8:631067. doi: 10.3389/fmolb.2021.631067 (PMC7921168; doi:10.3389/fmolb.2021.631067)
Supplement: Supplementary file 7 [file table7.xlsx]

## Sheet: Correlation Coefficient
CancerType	METTL3	METTL14	WTAP	RBM15	ZC3H13	YTHDC1	YTHDC2	YTHDF1	YTHDF2	HNRNPC	FTO	ALKBH5
ACC	0.119488	-0.11169	0.224069	0.300447	0.0436745	0.131304	-0.101622	0.193612	0.233066	0.337923	-0.0861095	0.288068
BLCA	0.0144753	0.0882115	0.159545	0.192068	0.00473376	0.0412326	-0.0128169	0.0476593	0.0366209	0.168184	0.12068	0.156026
BRCA	-0.051813	-0.0546355	0.00114696	0.0327547	-0.0176676	-0.0465924	-0.0418239	0.112841	-0.0782575	-0.0507897	-0.131557	-0.0326453
CESC	0.089094	0.103627	0.129606	0.00102986	0.039761	0.203173	0.117964	0.0106662	0.125718	0.0734602	0.0604881	0.0926759
CHOL	-0.458832	-0.0779664	-0.0285091	0.0512217	-0.0703377	-0.0319758	-0.219386	0.0976083	0.035093	-0.0989575	0.230872	0.128073
COAD	0.0480727	0.0929592	0.0658229	0.0446529	-0.0939193	-0.06808	0.0802145	-0.285721	0.125921	0.0847128	-0.106749	0.351438
DLBC	-0.139706	-0.227857	-0.176926	-0.207043	-0.1467	-0.0617824	-0.0819562	0.0957314	-0.198918	-0.143129	-0.0280355	-0.0137973
ESCA	0.0976659	-0.104005	-0.030776	-0.0050059	0.010344	-0.0190184	-0.109844	0.020432	0.0154805	0.159635	0.141407	0.113604
GBM	0.0698288	0.128215	0.0502891	-0.0897452	0.172059	0.129691	0.0767565	0.125455	-0.0764231	-0.0748558	0.099311	-0.0230109
HNSC	0.207653	0.295808	0.214317	0.35398	0.138881	0.292601	0.0936385	0.185197	0.20767	0.224622	-0.02666	0.165892
KICH	-0.0540195	-0.236468	0.168092	0.361821	0.0613724	0.021591	0.0600734	0.18917	0.270561	0.368051	0.228361	0.223797
KIRC	0.00704272	-0.26426	-0.0553838	-0.0824051	-0.109441	-0.220038	-0.167556	0.104295	-0.125251	-0.011433	-0.175484	0.0018204
KIRP	-0.0644271	-0.154954	0.22502	0.134984	-0.00740103	-0.0486913	0.0386919	0.058867	0.0612102	0.24698	-0.127224	-0.111876
LAML	-0.0519932	0.374503	0.156658	-0.0609378	0.197833	0.308689	0.145684	-0.00287171	0.0461713	-0.00951941	0.171292	-0.271912
LGG	-0.138869	-0.0576097	-0.0803235	0.0363176	-0.0786055	-0.141971	-0.0681363	-0.00466661	0.113525	-0.1664	-0.173363	0.203073
LIHC	0.315848	0.133588	0.28546	0.255734	0.0465636	0.356355	0.105462	0.420826	0.195138	0.408131	0.0236378	0.119533
LUAD	-0.0776795	0.0526545	0.0967977	0.0611694	0.05624	0.0152036	0.0143128	0.110055	0.0227027	0.0504399	-0.143951	-0.0323656
LUSC	0.0966454	0.0573013	-0.0208935	0.148648	0.217214	0.126503	0.00333079	0.0579376	0.0356845	0.0377587	-0.106935	0.138213
MESO	0.232913	-0.0944146	0.0204894	0.0164419	0.294742	0.117044	0.00505564	0.16684	-0.10645	0.283395	0.0714828	0.164301
OV	-0.0013224	0.0225552	0.153805	0.0787836	-0.00946989	-0.0313607	-0.00688379	0.164916	0.153887	-0.0610485	-0.0242538	0.130636
PAAD	0.0602085	-0.122611	-0.0935724	0.124576	-0.0680865	-0.0315544	-0.066456	0.175548	-0.0456806	0.211349	-0.166478	-0.193864
PCPG	0.0656105	0.10471	-0.0554097	-0.0503869	-0.0106561	0.0509693	0.0498929	0.0541904	0.011398	0.0050573	-0.0964719	0.0311424
PRAD	0.0565089	-0.00480132	0.00927004	0.0627437	-0.132288	-0.0377539	0.00725102	0.131702	0.0772607	0.101848	-0.072342	0.0304039
READ	0.0264789	-0.101423	-0.111349	0.082458	-0.0659623	-0.127071	-0.0875212	-0.0895817	0.116847	-0.0334863	-0.174203	-0.00646503
SARC	0.128225	0.0638221	-0.100494	0.0250047	0.220814	0.205086	0.0816665	0.0235165	0.0555684	0.233034	0.184097	-0.127238
SKCM	0.0749067	0.00640003	-0.0347147	0.0519982	0.00638767	0.0188068	0.0555544	0.0478492	0.00287658	0.0859551	-0.0389009	-0.0582286
STAD	0.0606835	0.0586223	0.0598074	0.0444052	-0.0765806	-0.0105838	0.127088	-0.106822	0.1035	0.164716	-0.123226	0.0563294
TGCT	0.199511	0.323031	-0.0752579	-0.392724	-0.0408003	-0.242987	0.012961	0.184291	-0.274881	0.155669	0.152258	-0.297789
THCA	0.0417278	0.0416221	0.061505	0.148835	0.0566951	0.0396689	0.0928701	0.0445024	0.0769546	0.0155824	-0.0193567	-0.0362337
THYM	-0.122995	-0.221359	-0.33865	-0.0289263	-0.19281	-0.217537	0.0146702	-0.253393	-0.280789	-0.29176	-0.348322	-0.373122
UCEC	0.0430919	0.0509959	0.0470291	0.0393694	-0.0218467	0.0418495	-0.00472249	0.0791466	0.0352907	0.0455639	0.0259192	0.143391
UCS	-0.0547503	0.18971	0.0479513	-0.02518	-0.343486	0.0247511	0.267603	-0.231172	0.226827	0.00741172	0.143303	-0.143638
UVM	0.0471413	0.0337702	0.110519	-0.000461358	-0.0843091	0.117588	0.0513613	0.154171	0.0793586	0.0363238	0.20419	0.345047

## Sheet: P Value
CancerType	METTL3	METTL14	WTAP	RBM15	ZC3H13	YTHDC1	YTHDC2	YTHDF1	YTHDF2	HNRNPC	FTO	ALKBH5
ACC	0.294239	0.327103	0.0471288	0.00713826	0.702326	0.248724	0.372847	0.0873299	0.0387274	0.00232074	0.450512	0.010041
BLCA	0.769842	0.074041	0.00117271	8.91031e-05	0.923778	0.404437	0.795591	0.335142	0.459052	0.000617843	0.0143623	0.00150891
BRCA	0.0852923	0.0695784	0.969635	0.276868	0.557597	0.121818	0.164926	0.000171909	0.00928801	0.091653	1.15831e-05	0.278477
CESC	0.119893	0.0702658	0.0233617	0.985686	0.488334	0.000347693	0.0391798	0.852583	0.0278846	0.200018	0.291542	0.105659
CHOL	0.00488303	0.651285	0.868904	0.766712	0.68354	0.853126	0.198586	0.571165	0.838987	0.56583	0.175503	0.456638
COAD	0.297816	0.0437521	0.153789	0.33355	0.0416124	0.140133	0.0820284	2.67472e-10	0.00621069	0.0662246	0.0204936	3.87518e-15
DLBC	0.343611	0.119328	0.228981	0.157956	0.319749	0.676564	0.579733	0.517469	0.175288	0.331801	0.849973	0.925844
ESCA	0.216304	0.187807	0.697444	0.94959	0.896059	0.810166	0.16408	0.796353	0.844986	0.0424462	0.0726684	0.150034
GBM	0.368426	0.0976637	0.517396	0.247321	0.0257372	0.0938332	0.322707	0.105156	0.32482	0.334869	0.200272	0.767178
HNSC	2.70313e-06	1.35081e-11	1.2578e-06	2.89719e-16	0.00181436	2.28756e-11	0.0359596	2.9768e-05	2.6979e-06	3.67016e-07	0.551213	0.000188827
KICH	0.669102	0.0578986	0.180749	0.00306106	0.62721	0.864448	0.634531	0.131247	0.0292694	0.002558	0.0673038	0.0731162
KIRC	0.870897	5.34073e-10	0.200891	0.0568037	0.0113072	2.73686e-07	9.85723e-05	0.0158092	0.0037112	0.791906	4.4807e-05	0.966493
KIRP	0.274988	0.00832103	0.000114155	0.0217161	0.900307	0.409568	0.512367	0.318635	0.299719	2.17205e-05	0.0306002	0.0574834
LAML	0.526066	2.16597e-06	0.0547412	0.457309	0.0148948	0.000115105	0.074286	0.972084	0.573471	0.907647	0.0354702	0.000731732
LGG	0.00136494	0.18584	0.0648843	0.404504	0.0708488	0.00105962	0.117525	0.914726	0.00896577	0.000120554	6.11544e-05	2.49202e-06
LIHC	4.14627e-10	0.00969802	1.91606e-08	5.36727e-07	0.369201	1.22049e-12	0.0415097	1.74618e-17	0.000146029	1.91208e-16	0.648629	0.0207661
LUAD	0.0750748	0.22798	0.0264216	0.161252	0.197817	0.727931	0.743293	0.0115448	0.603406	0.24817	0.000930023	0.458861
LUSC	0.0305506	0.200396	0.640827	0.000845531	9.1782e-07	0.00457057	0.940718	0.195435	0.42546	0.399036	0.0166469	0.00192998
MESO	0.0309189	0.387211	0.851464	0.880563	0.00587264	0.283168	0.963152	0.124696	0.32931	0.00819119	0.513085	0.130619
OV	0.979529	0.661597	0.00267989	0.125753	0.854206	0.542749	0.893741	0.00127278	0.00266568	0.235753	0.637869	0.0109048
PAAD	0.42467	0.103002	0.21411	0.0975603	0.366507	0.675854	0.378122	0.0190867	0.544862	0.00462659	0.0263528	0.00951727
PCPG	0.377544	0.158342	0.456269	0.498164	0.886157	0.493204	0.502392	0.466255	0.87829	0.945829	0.193897	0.675581
PRAD	0.207614	0.914801	0.836352	0.161678	0.0030695	0.400044	0.871643	0.0032038	0.0846858	0.022886	0.106514	0.49801
READ	0.734103	0.192166	0.151972	0.289421	0.397028	0.10175	0.260721	0.24962	0.13263	0.667481	0.0243514	0.933915
SARC	0.0376968	0.302474	0.10393	0.686478	0.000307863	0.000820649	0.186733	0.704235	0.369415	0.00013684	0.00272665	0.039207
SKCM	0.104455	0.889822	0.452279	0.260057	0.890034	0.68393	0.228823	0.30007	0.950353	0.0623304	0.399607	0.207157
STAD	0.241081	0.257466	0.247954	0.391194	0.13882	0.838139	0.0137846	0.038677	0.0451808	0.00136974	0.0169677	0.276579
TGCT	0.0125244	3.90511e-05	0.35044	3.95928e-07	0.613061	0.00223985	0.872418	0.0212764	0.000515073	0.0523176	0.0577639	0.000159692
THCA	0.34699	0.348214	0.165477	0.00074703	0.201164	0.37132	0.0360212	0.315843	0.0825302	0.725545	0.662761	0.414195
THYM	0.182656	0.0155483	0.000165102	0.754825	0.0356528	0.0174762	0.874179	0.00542667	0.00198016	0.00128424	0.000103628	2.92444e-05
UCEC	0.313974	0.233327	0.27176	0.357643	0.609833	0.328142	0.912172	0.0641049	0.409653	0.286993	0.544867	0.00076142
UCS	0.688587	0.161395	0.725631	0.853849	0.00954707	0.856312	0.0461613	0.0864885	0.0927383	0.956765	0.292047	0.290908
UVM	0.677966	0.766176	0.329092	0.996759	0.457154	0.2989	0.650939	0.17212	0.484091	0.749058	0.0692509	0.00172157
